# Supplementary material for: Psychiatric morbidity and suicidal behaviour in low- and middle-income countries: A systematic review and meta-analysis
Source: PLoS Med. 2019 Oct 9;16(10):e1002905. doi: 10.1371/journal.pmed.1002905 (PMC6785653; doi:10.1371/journal.pmed.1002905)
Supplement: S1 Data — (XLS) [file pmed.1002905.s003.xls]

## Sheet: Sheet1
author	year	psychmorbidity	psychnocases	country	OutcomeSH	OutcomeSHI	OutcomeSHNI	Outcomedeaths	Setting	Nopsych	Psychreferenceperiod	Quality1	Quality2	Studytype	Nomale	Percentmale	Age	Method	Methodtxt	Typeass	Assessment	foriegn	Agedescription	Agegrp	fcode	mood	sch	sub	anx	selfharm	mainnocases	region	sex	Quality
Ahmadi	2010	Generalised anxiety disorder	0	Iran	1	0	0	0	Hospital	0		potential for selection biases or not stated *	clinician diagnosis	Case Control	4	13	All ages*	Burning		Diagnosis by a clinician		0	mean age of 28 years	Working Age/All	4				Anxiety	Non-fatal suicidal behaviour	30	Middle East & North Africa	<50%	Low/Moderate quality
Atay	2012	Dysthymia	0	Turkey	1	0	0	0	Community (self-report)	0	Current	potential for selection biases or not stated *	structured interview	Cross sectional	0	0	18-65 years	All methods/not specified		Validated interview	SCID	0		Working Age/All	3	Depression				Non-fatal suicidal behaviour	26	Europe & Central Asia	<50%	Low/Moderate quality
Atay	2012	Social phobia	0	Turkey	1	0	0	0	Community (self-report)	0	Current	potential for selection biases or not stated *	structured interview	Cross sectional	0	0	18-65 years	All methods/not specified		Validated interview	SCID	0		Working Age/All	4				Anxiety	Non-fatal suicidal behaviour	26	Europe & Central Asia	<50%	Low/Moderate quality
Khan	2008	Alcohol dependence/use disorder	0	Pakistan	0	0	0	1	Police	0		consecutive or obviously representative series of cases*	clinician diagnosis	Case Control	83	83	All ages*	All methods/not specified	hanging (n=40), poisoning (n=26), firearms (n=15) and self-immolation (n=10); 9 other	Diagnosis by a clinician	Clincian Diagnosis	0		Working Age/All	1			Alcohol dependence/use disorder		Fatal suicidal behaviour	100	South Asia	>=50%	Low/Moderate quality
Cherif	2012	Personality disorder	0	Tunisia	1	0	0	0	Hospital	0	Current	potential for selection biases or not stated *	clinician diagnosis	Case Control			Adolescents	All methods/not specified	Drug poisoning (67%)	Diagnosis by a clinician	Clinician Diagnosis	1	16.8 years (± 2.05)	Young	6					Non-fatal suicidal behaviour	30	Middle East & North Africa		Low/Moderate quality
Jiang	2013	Alcohol dependence/use disorder	0	China	1	0	0	0	Hospital	0		potential for selection biases or not stated *	structured interview	Case Control	76	26	All ages	All methods/not specified	81% pesticide ingestion	Validated interview	SCID	0	33.2 (14.6)	Working Age/All	1			Alcohol dependence/use disorder		Non-fatal suicidal behaviour	297	East Asia & Pacific	<50%	Low/Moderate quality
Khan	1998	Alcohol dependence/use disorder	1	Pakistan	1	0	0	0	Hospital	0		potential for selection biases or not stated *	clinician diagnosis	Case series	185	41	All ages	All methods/not specified	Medication (74%)	Diagnosis by a clinician	Clinician Diagnosis	0	majority 16-29	Working Age/All	1			Alcohol dependence/use disorder		Non-fatal suicidal behaviour	447	South Asia	<50%	Low/Moderate quality
Shakeri	2015	Generalised anxiety disorder	1	Iran	0	1	0	0	Hospital			potential for selection biases or not stated *	structured interview	Case series	0	0	All ages	All methods/not specified	self-burning (44%); Overdose (37%); Poison (18%); cutting (3%)	Diagnosis by a clinician	Clinician Diagnosis	0	27.7±9.4	Working Age/All	4				Anxiety	Non-fatal suicidal behaviour	400	Middle East & North Africa	<50%	Low/Moderate quality
Zhang	2010	Other axis I disorder	1	China	0	0	0	1	Surveillance	0		consecutive or obviously representative series of cases*	structured interview	Case Control	214	55	15–34	All methods/not specified	Pesticide (73%)	Validated interview	SCID	0	26.85 (6.25)	Working Age/All	10					Fatal suicidal behaviour	392	East Asia & Pacific	>=50%	High quality
Maselko	2018	Any mental/psych/mood disorder	7	India	1	0	0	0	Community (self-report)	0	Current	potential for selection biases or not stated *	structured interview	Cohort	0	0	18-45	All methods/not specified		Validated interview	CIS-R	0	32.5 years (SD 8.1)	Working Age/All	99					Non-fatal suicidal behaviour	2318	South Asia	<50%	Low/Moderate quality
Ali	2014	Personality disorder	1	Malaysia	0	0	0	1	Coroners	0	Current	consecutive or obviously representative series of cases*	clinician diagnosis	Case series	244	74	All ages	All methods/not specified		Diagnosis by a clinician	Clinician Diagnosis	0	Median 37 (IQR 24)	Working Age/All	6					Fatal suicidal behaviour	328	East Asia & Pacific	>=50%	Low/Moderate quality
Tuan	2009	Conduct disorders	1	Vietnam	1	0	0	0	Hospital	0		potential for selection biases or not stated *	structured interview	Case series	87	28	All ages	Poisoning		Validated interview	CIDI	0	15–24 years (50.8%)	Working Age/All	9					Non-fatal suicidal behaviour	309	East Asia & Pacific	<50%	Low/Moderate quality
Tuan	2009	Autism	1	Vietnam	1	0	0	0	Hospital	0		potential for selection biases or not stated *	structured interview	Case series	87	28	All ages	Poisoning		Validated interview	CIDI	0	15–24 years (50.8%)	Working Age/All	8					Non-fatal suicidal behaviour	309	East Asia & Pacific	<50%	Low/Moderate quality
Khazaei	2003	Delusional disorders	1	Iran	1	0	0	0	Hospital	0		potential for selection biases or not stated *	clinician diagnosis	Case Control	131	44	All ages*	All methods/not specified		Diagnosis by a clinician	Clinician Diagnosis	1		Working Age/All	2		Related disorders			Non-fatal suicidal behaviour	301	Middle East & North Africa	<50%	Low/Moderate quality
Zarghami	2002	Dementia	1	Iran	1	0	0	1	Hospital	249		potential for selection biases or not stated *	structured interview	Cohort	54	17	All ages	Burning		Validated interview	SCID	0	26.98 years (S.D. = 13.5)	Working Age/All	0					Fatal suicidal behaviour	249	Middle East & North Africa	<50%	Low/Moderate quality
Toudehskchuie	2016	PTSD	1	Iran	1	0	0	0	Hospital			potential for selection biases or not stated *	structured interview	Case Control	99	41	All ages	Poisoning		Validated interview	SCID and Alcohol dependency scale	0	28.2 (9.8)	Working Age/All	4				PTSD	Non-fatal suicidal behaviour	240	Middle East & North Africa	<50%	Low/Moderate quality
Grau	2013	PTSD	1	Colombia	1	0	0	0	Hospital	0		potential for selection biases or not stated *	clinician diagnosis	Case series	100	46	All ages*	All methods/not specified		Diagnosis by a clinician	Clinician Diagnosis	1		Working Age/All	4				PTSD	Non-fatal suicidal behaviour	217	Latin America & Caribbean	<50%	Low/Moderate quality
Grau	2013	Personality disorder	1	Colombia	1	0	0	0	Hospital	0		potential for selection biases or not stated *	clinician diagnosis	Case series	100	46	All ages*	All methods/not specified		Diagnosis by a clinician	Clinician Diagnosis	1		Working Age/All	6					Non-fatal suicidal behaviour	217	Latin America & Caribbean	<50%	Low/Moderate quality
Vásquez-Rojas	2013	PTSD	1	Colombia	1	0	0	0	Hospital	0	Current	potential for selection biases or not stated *	clinician diagnosis	Case series	55	26	Children	All methods/not specified		Diagnosis by a clinician	Clinician Diagnosis	1	average 13	Young	4				PTSD	Non-fatal suicidal behaviour	213	Latin America & Caribbean	<50%	Low/Moderate quality
Vásquez-Rojas	2013	Bipolar disorder	1	Colombia	1	0	0	0	Hospital	0	Current	potential for selection biases or not stated *	clinician diagnosis	Case series	55	26	Children	All methods/not specified		Diagnosis by a clinician	Clinician Diagnosis	1	average 13	Young	3	Bipolar disorder				Non-fatal suicidal behaviour	213	Latin America & Caribbean	<50%	Low/Moderate quality
Parkar	2006	Somatoform pain	1	India	1	0	0	0	Hospital			no description	structured interview	Case series	103	53	>=18	All methods/not specified	Insecticide (74%) and Medication overdose (23.5%)	Validated interview	SCID	0	26.4 (8.69)	Working Age/All	4				Somatoform disorder	Non-fatal suicidal behaviour	196	South Asia	>=50%	Low/Moderate quality
Parkar	2006	Pathological gambling	1	India	1	0	0	0	Hospital			no description	structured interview	Case series	103	53	>=18	All methods/not specified	Insecticide (74%) and Medication overdose (23.5%)	Validated interview	SCID	0	26.4 (8.69)	Working Age/All	6					Non-fatal suicidal behaviour	196	South Asia	>=50%	Low/Moderate quality
Sheikholeslami	2008	Schizophrenia	3	Iran	1	0	0	0	Hospital	0		potential for selection biases or not stated *	structured interview	Case series	175	30	All ages*	All methods/not specified	Poisoning (90%) - drugs (87%); pesticide (6%)	Validated interview	SCID I & II	0	23.2 years (SD = 8.2), range 13-74	Working Age/All	2		Schizophrenia			Non-fatal suicidal behaviour	575	Middle East & North Africa	<50%	Low/Moderate quality
Mohammadi	2005	Somatisation disorder	2	Iran	1	0	0	0	Community (self-report)	0	Current	potential for selection biases or not stated *	validated scale	Cross sectional	110	30	>=18	All methods/not specified		Validated interview	SADS	0		Working Age/All	4				Somatoform disorder	Non-fatal suicidal behaviour	362	Middle East & North Africa	<50%	Low/Moderate quality
Mohammadi	2005	Bipolar mood disorder - I	2	Iran	1	0	0	0	Community (self-report)	0	Current	potential for selection biases or not stated *	validated scale	Cross sectional	110	30	>=18	All methods/not specified		Validated interview	SADS	0		Working Age/All	3	Bipolar disorder				Non-fatal suicidal behaviour	362	Middle East & North Africa	<50%	Low/Moderate quality
Ali	2014	Bipolar disorder	2	Malaysia	0	0	0	1	Coroners	0	Current	consecutive or obviously representative series of cases*	clinician diagnosis	Case series	244	74	All ages	All methods/not specified		Diagnosis by a clinician	Clinician Diagnosis	0	Median 37 (IQR 24)	Working Age/All	3	Bipolar disorder				Fatal suicidal behaviour	328	East Asia & Pacific	>=50%	Low/Moderate quality
Ali	2014	mental retardation	2	Malaysia	0	0	0	1	Coroners	0	Current	consecutive or obviously representative series of cases*	clinician diagnosis	Case series	244	74	All ages	All methods/not specified		Diagnosis by a clinician	Clinician Diagnosis	0	Median 37 (IQR 24)	Working Age/All	7					Fatal suicidal behaviour	328	East Asia & Pacific	>=50%	Low/Moderate quality
Khazaei	2003	Dementia	2	Iran	1	0	0	0	Hospital	0		potential for selection biases or not stated *	clinician diagnosis	Case Control	131	44	All ages*	All methods/not specified		Diagnosis by a clinician	Clinician Diagnosis	1		Working Age/All	0					Non-fatal suicidal behaviour	301	Middle East & North Africa	<50%	Low/Moderate quality
Khazaei	2003	Cyclothymia	2	Iran	1	0	0	0	Hospital	0		potential for selection biases or not stated *	clinician diagnosis	Case Control	131	44	All ages*	All methods/not specified		Diagnosis by a clinician	Clinician Diagnosis	1		Working Age/All	3	Mood disorder				Non-fatal suicidal behaviour	301	Middle East & North Africa	<50%	Low/Moderate quality
Kar	2010	Somatisation disorder	1	India	1	0	0	0	Hospital	0		potential for selection biases or not stated *	clinician diagnosis	Case Control	65	44	All ages	All methods/not specified	Poisoning (41%); Hanging (35%)l Drowning (9%); Railway/road (4%): Stabbing (3%): Fire (2%); Electrocution (1%): Jumping (1%)	Diagnosis by a clinician	Clinician Diagnosis	0	12-70 years	Working Age/All	4				Somatoform disorder	Non-fatal suicidal behaviour	149	South Asia	<50%	Low/Moderate quality
Fresan	2015	Organic disorder	1	Mexico	0	1	0	0	Hospital	0		consecutive or obviously representative series of cases*	clinician diagnosis	Case series	51	36	15-60	All methods/not specified		Diagnosis by a clinician	Clinician Diagnosis	0	27.02 years (SD = 9.69, range 15–57 years old)	Working Age/All	0					Non-fatal suicidal behaviour	140	Latin America & Caribbean	<50%	Low/Moderate quality
Srivastava	2004	Conduct disorder	1	India	1	0	0	0	Hospital	0		potential for selection biases or not stated *	clinician diagnosis	Case series	65	47	All ages*	All methods/not specified	Poisoning most common method	Diagnosis by a clinician	Clinician Diagnosis	0	25.31 ( SD=9.04 )	Working Age/All	9					Non-fatal suicidal behaviour	137	South Asia	<50%	Low/Moderate quality
Srivastava	2004	Schizophrenia	1	India	1	0	0	0	Hospital	0		potential for selection biases or not stated *	clinician diagnosis	Case series	65	47	All ages*	All methods/not specified	Poisoning most common method	Diagnosis by a clinician	Clinician Diagnosis	0	25.31 ( SD=9.04 )	Working Age/All	2		Schizophrenia			Non-fatal suicidal behaviour	137	South Asia	<50%	Low/Moderate quality
Srivastava	2004	Personality disorder	1	India	1	0	0	0	Hospital	0		potential for selection biases or not stated *	clinician diagnosis	Case series	65	47	All ages*	All methods/not specified	Poisoning most common method	Diagnosis by a clinician	Clinician Diagnosis	0	25.31 ( SD=9.04 )	Working Age/All	6					Non-fatal suicidal behaviour	137	South Asia	<50%	Low/Moderate quality
Abbas	2018	Bipolar affective disorder	5	Iraq	0	0	0	1	Police	0		consecutive or obviously representative series of cases*	clinician diagnosis	Case series	374	58	All ages	All methods/not specified	Hanging (41%)	Diagnosis by a clinician		0	Mean age 27	Working Age/All	3	Bipolar disorder				Fatal suicidal behaviour	647	Middle East & North Africa	>=50%	Low/Moderate quality
Zarghami	2002	mental retardation	2	Iran	1	0	0	1	Hospital	249		potential for selection biases or not stated *	structured interview	Cohort	54	17	All ages	Burning		Validated interview	SCID	0	26.98 years (S.D. = 13.5)	Working Age/All	7					Fatal suicidal behaviour	249	Middle East & North Africa	<50%	Low/Moderate quality
Mohammadi	2005	mental retardation	3	Iran	1	0	0	0	Community (self-report)	0	Current	potential for selection biases or not stated *	validated scale	Cross sectional	110	30	>=18	All methods/not specified		Validated interview	SADS	0		Working Age/All	7					Non-fatal suicidal behaviour	362	Middle East & North Africa	<50%	Low/Moderate quality
Wei	2013	Somatoform disorder	2	China	1	0	0	0	Hospital			potential for selection biases or not stated *	structured interview	Case series	53	22	>=15	All methods/not specified	Self poisoning (93%); Self-injury (7%)	Validated interview	SCID	0	men (mean=34.66, S.D.=17.91) and women (mean=31.92, S.D.=12.60)	Working Age/All	4				Somatoform disorder	Non-fatal suicidal behaviour	239	East Asia & Pacific	<50%	Low/Moderate quality
Bi	2010	Somatoform disorder	2	China	1	0	0	0	Hospital	0	Current	consecutive or obviously representative series of cases*	structured interview	Case series	53	22	>=15	All methods/not specified	self-poisoning (92%)	Validated interview	SCID	0	32.5 years (S.D.=14.0)	Working Age/All	4				Somatoform disorder	Non-fatal suicidal behaviour	239	East Asia & Pacific	<50%	High quality
Sheikholeslami	2008	Substance use disorder	5	Iran	1	0	0	0	Hospital	0		potential for selection biases or not stated *	structured interview	Case series	175	30	All ages*	All methods/not specified	Poisoning (90%) - drugs (87%); pesticide (6%)	Validated interview	SCID I & II	0	23.2 years (SD = 8.2), range 13-74	Working Age/All	1			Substance dependence/use disorder		Non-fatal suicidal behaviour	575	Middle East & North Africa	<50%	Low/Moderate quality
Reza	2013	Anxiety disorder	1	Bangladesh	1	0	0	1	Community (self-report)			potential for selection biases or not stated *	structured interview	Case series	44	39	All ages	All methods/not specified		Validated interview	SCID	0	20-39 65.5%	Working Age/All	4				Anxiety	Non-fatal suicidal behaviour	113	South Asia	<50%	Low/Moderate quality
Grau	2013	Schizoaffective disorder	2	Colombia	1	0	0	0	Hospital	0		potential for selection biases or not stated *	clinician diagnosis	Case series	100	46	All ages*	All methods/not specified		Diagnosis by a clinician	Clinician Diagnosis	1		Working Age/All	2		Related disorders			Non-fatal suicidal behaviour	217	Latin America & Caribbean	<50%	Low/Moderate quality
Grau	2013	Substance use disorder	2	Colombia	1	0	0	0	Hospital	0		potential for selection biases or not stated *	clinician diagnosis	Case series	100	46	All ages*	All methods/not specified		Diagnosis by a clinician	Clinician Diagnosis	1		Working Age/All	1			Substance dependence/use disorder		Non-fatal suicidal behaviour	217	Latin America & Caribbean	<50%	Low/Moderate quality
Grau	2013	Bipolar mood disorder - I	2	Colombia	1	0	0	0	Hospital	0		potential for selection biases or not stated *	clinician diagnosis	Case series	100	46	All ages*	All methods/not specified		Diagnosis by a clinician	Clinician Diagnosis	1		Working Age/All	3	Bipolar disorder				Non-fatal suicidal behaviour	217	Latin America & Caribbean	<50%	Low/Moderate quality
Palacio	2007	Dysthymia	1	Colombia	0	0	0	1	Coroners			no description	clinician diagnosis	Case Control	87	81	All Ages*	All methods/not specified	51 (47.2%) hanging, 24 (22.2%) gunshot, 17 (15.7%) poisoning, 7 (6.5%) jumping from a height, 3 (2.8%) sharp weapon wound, and 6 (5.6%) others.	Diagnosis by a clinician	Clinician Diagnosis	0	median 29 years (Interquartile range: 19.25–42)	Working Age/All	3	Depression				Fatal suicidal behaviour	108	Latin America & Caribbean	>=50%	Low/Moderate quality
Palacio	2007	Personality changes due to a frontal lesion	1	Colombia	0	0	0	1	Coroners			no description	clinician diagnosis	Case Control	87	81	All Ages*	All methods/not specified	51 (47.2%) hanging, 24 (22.2%) gunshot, 17 (15.7%) poisoning, 7 (6.5%) jumping from a height, 3 (2.8%) sharp weapon wound, and 6 (5.6%) others.	Diagnosis by a clinician	Clinician Diagnosis	0	median 29 years (Interquartile range: 19.25–42)	Working Age/All	0					Fatal suicidal behaviour	108	Latin America & Caribbean	>=50%	Low/Moderate quality
Vásquez-Rojas	2013	Eating disorder	2	Colombia	1	0	0	0	Hospital	0	Current	potential for selection biases or not stated *	clinician diagnosis	Case series	55	26	Children	All methods/not specified		Diagnosis by a clinician	Clinician Diagnosis	1	average 13	Young	5					Non-fatal suicidal behaviour	213	Latin America & Caribbean	<50%	Low/Moderate quality
Tuan	2009	Dementia	3	Vietnam	1	0	0	0	Hospital	0		potential for selection biases or not stated *	structured interview	Case series	87	28	All ages	Poisoning		Validated interview	CIDI	0	15–24 years (50.8%)	Working Age/All	0					Non-fatal suicidal behaviour	309	East Asia & Pacific	<50%	Low/Moderate quality
Thanh	2005	Depression	5	Vietnam	1	0	0	0	Hospital	0		potential for selection biases or not stated *	clinician diagnosis	Case series	189	37	All ages	All methods/not specified	Drug most common in urban and pesticides in rural	Diagnosis by a clinician	Clinician Diagnosis	0	28.3 (12.9)	Working Age/All	3	Depression				Non-fatal suicidal behaviour	515	East Asia & Pacific	<50%	Low/Moderate quality
Kumar	2006	Anxiety and neurotic disorders	2	India	1	0	0	0	Hospital			potential for selection biases or not stated *	clinician diagnosis	Case series	104	51	16-65	All methods/not specified	Poisoning most common	Diagnosis by a clinician	Clinician Diagnosis	0	(mean=24.4, S.D.=7.92 for men and mean=24.16, S.D.=8.65 for women)	Working Age/All	4				Anxiety	Non-fatal suicidal behaviour	203	South Asia	>=50%	Low/Moderate quality
Khazaei	2003	Schizophrenia	3	Iran	1	0	0	0	Hospital	0		potential for selection biases or not stated *	clinician diagnosis	Case Control	131	44	All ages*	All methods/not specified		Diagnosis by a clinician	Clinician Diagnosis	1		Working Age/All	2		Schizophrenia			Non-fatal suicidal behaviour	301	Middle East & North Africa	<50%	Low/Moderate quality
Bansal (2)	2011	Adjustment disorder, brief depressive reaction	1	India	1	0	0	0	Hospital	0		potential for selection biases or not stated *	clinician diagnosis	Case series	61	61	All ages*	All methods/not specified	Poisoning (69%)	Diagnosis by a clinician	Clinician Diagnosis	0	<30 year (70%)	Working Age/All	4				Adjustment disorders	Non-fatal suicidal behaviour	100	South Asia	>=50%	Low/Moderate quality
Bansal (2)	2011	Organic mental disorder	1	India	1	0	0	0	Hospital	0		potential for selection biases or not stated *	clinician diagnosis	Case series	61	61	All ages*	All methods/not specified	Poisoning (69%)	Diagnosis by a clinician	Clinician Diagnosis	0	<30 year (70%)	Working Age/All	0					Non-fatal suicidal behaviour	100	South Asia	>=50%	Low/Moderate quality
Khan	2008	Personality disorder	1	Pakistan	0	0	0	1	Police	0		consecutive or obviously representative series of cases*	clinician diagnosis	Case Control	83	83	All ages*	All methods/not specified	hanging (n=40), poisoning (n=26), firearms (n=15) and self-immolation (n=10); 9 other	Diagnosis by a clinician	Clincian Diagnosis	0		Working Age/All	6					Fatal suicidal behaviour	100	South Asia	>=50%	Low/Moderate quality
Haider	2016	Psychosis	1	India	1	0	0	0	Hospital	0		potential for selection biases or not stated *	clinician diagnosis	Case series	28	28	All ages*	All methods/not specified		Diagnosis by a clinician	Clinician Diagnosis, BDI	0	15-40 - mean 23.5	Working Age/All	2		Related disorders			Non-fatal suicidal behaviour	100	South Asia	<50%	Low/Moderate quality
Vishnuvardhan	2012	Schizophrenia	1	India	1	0	0	0	Hospital			potential for selection biases or not stated *	structured interview	Case series	48	48	>=18	All methods/not specified	Insecticide poisoning (57%); Drugs/poison (38%); Hanging (4%); Electrocution (1%)	Validated interview	SCID	0	21-30 (56%)	Working Age/All	2		Schizophrenia			Non-fatal suicidal behaviour	100	South Asia	<50%	Low/Moderate quality
Vishnuvardhan	2012	Bipolar disorder	1	India	1	0	0	0	Hospital			potential for selection biases or not stated *	structured interview	Case series	48	48	>=18	All methods/not specified	Insecticide poisoning (57%); Drugs/poison (38%); Hanging (4%); Electrocution (1%)	Validated interview	SCID	0	21-30 (56%)	Working Age/All	3	Bipolar disorder				Non-fatal suicidal behaviour	100	South Asia	<50%	Low/Moderate quality
Bhattacharjee	2012	Borderline personality disorder	2	India	0	1	1	0	Hospital	0		potential for selection biases or not stated *	clinician diagnosis	Case series	99	50	>=15	All methods/not specified		Diagnosis by a clinician	Clinician Diagnosis	0		Working Age/All	6					Non-fatal suicidal behaviour	200	South Asia	>=50%	Low/Moderate quality
Narang	2000	Panic disorder	1	India	1	0	0	0	Hospital	0		potential for selection biases or not stated *	clinician diagnosis	Case series	58	58	All ages*	All methods/not specified	Pesticide (77%);	Diagnosis by a clinician	Clinician Diagnosis	0	24 74+8 55 for males and 25.61 ±7 58 for females	Working Age/All	4				Anxiety	Non-fatal suicidal behaviour	100	South Asia	>=50%	Low/Moderate quality
Vishnuvardhan	2012	Antisocial personality disorder	1	India	1	0	0	0	Hospital			potential for selection biases or not stated *	structured interview	Case series	48	48	>=18	All methods/not specified	Insecticide poisoning (57%); Drugs/poison (38%); Hanging (4%); Electrocution (1%)	Validated interview	SCID	0	21-30 (56%)	Working Age/All	6					Non-fatal suicidal behaviour	100	South Asia	<50%	Low/Moderate quality
Vishnuvardhan	2012	Delusional disorders	1	India	1	0	0	0	Hospital			potential for selection biases or not stated *	structured interview	Case series	48	48	>=18	All methods/not specified	Insecticide poisoning (57%); Drugs/poison (38%); Hanging (4%); Electrocution (1%)	Validated interview	SCID	0	21-30 (56%)	Working Age/All	2		Related disorders			Non-fatal suicidal behaviour	100	South Asia	<50%	Low/Moderate quality
Narang	2000	Personality disorder	1	India	1	0	0	0	Hospital	0		potential for selection biases or not stated *	clinician diagnosis	Case series	58	58	All ages*	All methods/not specified	Pesticide (77%);	Diagnosis by a clinician	Clinician Diagnosis	0	24 74+8 55 for males and 25.61 ±7 58 for females	Working Age/All	6					Non-fatal suicidal behaviour	100	South Asia	>=50%	Low/Moderate quality
Read	1997	Schizophrenia	1	South Africa	1	0	0	0	Hospital	0		potential for selection biases or not stated *	clinician diagnosis	Case series	25	25	13-25	All methods/not specified	Overdose (83%)	Diagnosis by a clinician	Clinician Diagnosis, BDI, Hamilton and the Montgomery- Asberg	0	mode 19	Young	2		Schizophrenia			Non-fatal suicidal behaviour	100	Sub-Saharan Africa	<50%	Low/Moderate quality
Bansal (1)	2011	Obsessive Compulsive Disorder	1	India	1	0	0	0	Hospital			no description	structured interview	Case series	42	42	>=16	All methods/not specified	87% were poisoning; 10% burning; 3% other	Diagnosis by a clinician	Clinician Diagnosis	0	53% were 16-25	Working Age/All	4				OCD	Non-fatal suicidal behaviour	100	South Asia	<50%	Low/Moderate quality
Bansal (2)	2011	Personality disorder	1	India	1	0	0	0	Hospital	0		potential for selection biases or not stated *	clinician diagnosis	Case series	61	61	All ages*	All methods/not specified	Poisoning (69%)	Diagnosis by a clinician	Clinician Diagnosis	0	<30 year (70%)	Working Age/All	6					Non-fatal suicidal behaviour	100	South Asia	>=50%	Low/Moderate quality
Narang	2000	Dissociative disorder	1	India	1	0	0	0	Hospital	0		potential for selection biases or not stated *	clinician diagnosis	Case series	58	58	All ages*	All methods/not specified	Pesticide (77%);	Diagnosis by a clinician	Clinician Diagnosis	0	24 74+8 55 for males and 25.61 ±7 58 for females	Working Age/All	4				Conversion/dissociative disorder	Non-fatal suicidal behaviour	100	South Asia	>=50%	Low/Moderate quality
Read	1997	Generalised anxiety disorder	1	South Africa	1	0	0	0	Hospital	0		potential for selection biases or not stated *	clinician diagnosis	Case series	25	25	13-25	All methods/not specified	Overdose (83%)	Diagnosis by a clinician	Clinician Diagnosis, BDI, Hamilton and the Montgomery- Asberg	0	mode 19	Young	4				Anxiety	Non-fatal suicidal behaviour	100	Sub-Saharan Africa	<50%	Low/Moderate quality
Khan	2008	mental retardation	1	Pakistan	0	0	0	1	Police	0		consecutive or obviously representative series of cases*	clinician diagnosis	Case Control	83	83	All ages*	All methods/not specified	hanging (n=40), poisoning (n=26), firearms (n=15) and self-immolation (n=10); 9 other	Diagnosis by a clinician	Clincian Diagnosis	0		Working Age/All	7					Fatal suicidal behaviour	100	South Asia	>=50%	Low/Moderate quality
Khan	2008	Substance abuse (non-alcohol)	1	Pakistan	0	0	0	1	Police	0		consecutive or obviously representative series of cases*	clinician diagnosis	Case Control	83	83	All ages*	All methods/not specified	hanging (n=40), poisoning (n=26), firearms (n=15) and self-immolation (n=10); 9 other	Diagnosis by a clinician	Clincian Diagnosis	0		Working Age/All	1			Substance dependence/use disorder		Fatal suicidal behaviour	100	South Asia	>=50%	Low/Moderate quality
Parkar	2006	Panic disorder	2	India	1	0	0	0	Hospital			no description	structured interview	Case series	103	53	>=18	All methods/not specified	Insecticide (74%) and Medication overdose (23.5%)	Validated interview	SCID	0	26.4 (8.69)	Working Age/All	4				Anxiety	Non-fatal suicidal behaviour	196	South Asia	>=50%	Low/Moderate quality
Bhise	2016	Alcohol induced psychotic disorder	1	India	0	0	0	1	Coroners	0		potential for selection biases or not stated *	clinician diagnosis	Case Control	88	90	All ages*	All methods/not specified	Pesticide (68%)	Diagnosis by a clinician	Clinician Diagnosis	0		Working Age/All	10					Fatal suicidal behaviour	98	South Asia	>=50%	Low/Moderate quality
Bhise	2016	Acute stress reaction	1	India	0	0	0	1	Coroners	0		potential for selection biases or not stated *	clinician diagnosis	Case Control	88	90	All ages*	All methods/not specified	Pesticide (68%)	Diagnosis by a clinician	Clinician Diagnosis	0		Working Age/All	4				Adjustment disorders	Fatal suicidal behaviour	98	South Asia	>=50%	Low/Moderate quality
Kinyanda	2004	Paranoid disorder	1	Uganda	1	0	0	0	Hospital	96		consecutive or obviously representative series of cases*	clinician diagnosis		63	64	>=15	All methods/not specified	Pesticide (45%); Medicaiton (35%)	Diagnosis by a clinician	Clinician Diagnosis	0	50% <25	Working Age/All	6					Non-fatal suicidal behaviour	96	Sub-Saharan Africa	>=50%	Low/Moderate quality
Kinyanda	2004	PTSD	1	Uganda	1	0	0	0	Hospital	96		consecutive or obviously representative series of cases*	clinician diagnosis		63	64	>=15	All methods/not specified	Pesticide (45%); Medicaiton (35%)	Diagnosis by a clinician	Clinician Diagnosis	0	50% <25	Working Age/All	4				PTSD	Non-fatal suicidal behaviour	96	Sub-Saharan Africa	>=50%	Low/Moderate quality
Ayehu	2017	Substance abuse or dependence	1	Ethiopia	1	0	0	0	Hospital	0	Current	consecutive or obviously representative series of cases*	structured interview	Case series	40	42	>=14	All methods/not specified	Hanging (8.3); Organophosphate poisoning (43.8); Medication overdose (6.2); Bleaching agent (38.5); Others (3.1)	Validated interview	MINI-plus	0	14-24 (78%)	Working Age/All	1			Substance dependence/use disorder		Non-fatal suicidal behaviour	96	Sub-Saharan Africa	<50%	High quality
Kinyanda	2004	Coversion-dissociative disorder	1	Uganda	1	0	0	0	Hospital	96		consecutive or obviously representative series of cases*	clinician diagnosis		63	64	>=15	All methods/not specified	Pesticide (45%); Medicaiton (35%)	Diagnosis by a clinician	Clinician Diagnosis	0	50% <25	Working Age/All	4				Conversion/dissociative disorder	Non-fatal suicidal behaviour	96	Sub-Saharan Africa	>=50%	Low/Moderate quality
Galgali	1998	Organic mental disorder	1	India	1	0	0	0	Hospital	92		potential for selection biases or not stated *	clinician diagnosis	Case series	158	51	All ages*	Poisoning		Diagnosis by a clinician	Clinician Diagnosis	0	25.3 (8.6)	Working Age/All	0					Non-fatal suicidal behaviour	92	South Asia	>=50%	Low/Moderate quality
de Silva (A)	2000	Schizophrenia	2	Sri Lanka	1	0	0	0	Hospital	0		potential for selection biases or not stated *	clinician diagnosis	Case series	75	44	All ages*	All methods/not specified	Pesticides (67%); Drug (15%)	Diagnosis by a clinician	Clinician Diagnosis	0	Males 24(5); Females 19 (4)	Working Age/All	2		Schizophrenia			Non-fatal suicidal behaviour	172	South Asia	<50%	Low/Moderate quality
Zarghami	2002	Conversion and dissociative disorders	3	Iran	1	0	0	1	Hospital	249		potential for selection biases or not stated *	structured interview	Cohort	54	17	All ages	Burning		Validated interview	SCID	0	26.98 years (S.D. = 13.5)	Working Age/All	4				Conversion/dissociative disorder	Fatal suicidal behaviour	249	Middle East & North Africa	<50%	Low/Moderate quality
Sheikholeslami	2008	Anxiety/somatoform disorder	7	Iran	1	0	0	0	Hospital	0		potential for selection biases or not stated *	structured interview	Case series	175	30	All ages*	All methods/not specified	Poisoning (90%) - drugs (87%); pesticide (6%)	Validated interview	SCID I & II	0	23.2 years (SD = 8.2), range 13-74	Working Age/All	4				Anxiety	Non-fatal suicidal behaviour	575	Middle East & North Africa	<50%	Low/Moderate quality
Pandey	2013	brief psychotic disorder	1	India	1	0	0	0	Hospital	0		potential for selection biases or not stated *	validated scale	Case series	42	53	18-60	All methods/not specified		Validated interview	SCID I & II	0		Working Age/All	2		Related disorders			Non-fatal suicidal behaviour	80	South Asia	>=50%	Low/Moderate quality
Pandey	2013	Antisocial personality disorder	1	India	1	0	0	0	Hospital	0		potential for selection biases or not stated *	validated scale	Case series	42	53	18-60	All methods/not specified		Validated interview	SCID I & II	0		Working Age/All	6					Non-fatal suicidal behaviour	80	South Asia	>=50%	Low/Moderate quality
Pandey	2013	Obsessive compulsive disorder	1	India	1	0	0	0	Hospital	0		potential for selection biases or not stated *	validated scale	Case series	42	53	18-60	All methods/not specified		Validated interview	SCID I & II	0		Working Age/All	4				OCD	Non-fatal suicidal behaviour	80	South Asia	>=50%	Low/Moderate quality
Pandey	2013	Schizophrenia	1	India	1	0	0	0	Hospital	0		potential for selection biases or not stated *	validated scale	Case series	42	53	18-60	All methods/not specified		Validated interview	SCID I & II	0		Working Age/All	2		Schizophrenia			Non-fatal suicidal behaviour	80	South Asia	>=50%	Low/Moderate quality
Pandey	2013	Bipolar disorder	1	India	1	0	0	0	Hospital	0		potential for selection biases or not stated *	validated scale	Case series	42	53	18-60	All methods/not specified		Validated interview	SCID I & II	0		Working Age/All	3	Bipolar disorder				Non-fatal suicidal behaviour	80	South Asia	>=50%	Low/Moderate quality
Pandey	2013	Passive aggressive personality disorder	1	India	1	0	0	0	Hospital	0		potential for selection biases or not stated *	validated scale	Case series	42	53	18-60	All methods/not specified		Validated interview	SCID I & II	0		Working Age/All	6					Non-fatal suicidal behaviour	80	South Asia	>=50%	Low/Moderate quality
Kheil	2016	Other	3	Tunisia	0	0	0	1	Coroners	0		potential for selection biases or not stated *	clinician diagnosis	Case series	180	69	All ages	Burning		Diagnosis by a clinician	Clinician Diagnosis	0	34.1 _x0002_ 12.43 years (range 14– 83 years)	Working Age/All	10					Fatal suicidal behaviour	235	Middle East & North Africa	>=50%	Low/Moderate quality
Khazaei	2003	Double-acting depressive disorder	4	Iran	1	0	0	0	Hospital	0		potential for selection biases or not stated *	clinician diagnosis	Case Control	131	44	All ages*	All methods/not specified		Diagnosis by a clinician	Clinician Diagnosis	1		Working Age/All	3	Depression				Non-fatal suicidal behaviour	301	Middle East & North Africa	<50%	Low/Moderate quality
Khazaei	2003	Conduct disorder	4	Iran	1	0	0	0	Hospital	0		potential for selection biases or not stated *	clinician diagnosis	Case Control	131	44	All ages*	All methods/not specified		Diagnosis by a clinician	Clinician Diagnosis	1		Working Age/All	9					Non-fatal suicidal behaviour	301	Middle East & North Africa	<50%	Low/Moderate quality
Khazaei	2003	Bipolar disorder	4	Iran	1	0	0	0	Hospital	0		potential for selection biases or not stated *	clinician diagnosis	Case Control	131	44	All ages*	All methods/not specified		Diagnosis by a clinician	Clinician Diagnosis	1		Working Age/All	3	Bipolar disorder				Non-fatal suicidal behaviour	301	Middle East & North Africa	<50%	Low/Moderate quality
Kar	2010	Obsessive compulsive disorder	2	India	1	0	0	0	Hospital	0		potential for selection biases or not stated *	clinician diagnosis	Case Control	65	44	All ages	All methods/not specified	Poisoning (41%); Hanging (35%)l Drowning (9%); Railway/road (4%): Stabbing (3%): Fire (2%); Electrocution (1%): Jumping (1%)	Diagnosis by a clinician	Clinician Diagnosis	0	12-70 years	Working Age/All	4				OCD	Non-fatal suicidal behaviour	149	South Asia	<50%	Low/Moderate quality
Kar	2010	Personality disorder	2	India	1	0	0	0	Hospital	0		potential for selection biases or not stated *	clinician diagnosis	Case Control	65	44	All ages	All methods/not specified	Poisoning (41%); Hanging (35%)l Drowning (9%); Railway/road (4%): Stabbing (3%): Fire (2%); Electrocution (1%): Jumping (1%)	Diagnosis by a clinician	Clinician Diagnosis	0	12-70 years	Working Age/All	6					Non-fatal suicidal behaviour	149	South Asia	<50%	Low/Moderate quality
Mohammadi	2005	Minor depressive disorder	5	Iran	1	0	0	0	Community (self-report)	0	Current	potential for selection biases or not stated *	validated scale	Cross sectional	110	30	>=18	All methods/not specified		Validated interview	SADS	0		Working Age/All	3	Depression				Non-fatal suicidal behaviour	362	Middle East & North Africa	<50%	Low/Moderate quality
Grau	2013	Acute stress disorder	3	Colombia	1	0	0	0	Hospital	0		potential for selection biases or not stated *	clinician diagnosis	Case series	100	46	All ages*	All methods/not specified		Diagnosis by a clinician	Clinician Diagnosis	1		Working Age/All	4				Adjustment disorders	Non-fatal suicidal behaviour	217	Latin America & Caribbean	<50%	Low/Moderate quality
Grau	2013	Schizophrenia	3	Colombia	1	0	0	0	Hospital	0		potential for selection biases or not stated *	clinician diagnosis	Case series	100	46	All ages*	All methods/not specified		Diagnosis by a clinician	Clinician Diagnosis	1		Working Age/All	2		Schizophrenia			Non-fatal suicidal behaviour	217	Latin America & Caribbean	<50%	Low/Moderate quality
Srivastava	2004	Depression	2	India	1	0	0	0	Hospital	0		potential for selection biases or not stated *	clinician diagnosis	Case series	65	47	All ages*	All methods/not specified	Poisoning most common method	Diagnosis by a clinician	Clinician Diagnosis	0	25.31 ( SD=9.04 )	Working Age/All	3	Depression				Non-fatal suicidal behaviour	137	South Asia	<50%	Low/Moderate quality
Kumar	2006	Bipolar disorder	3	India	1	0	0	0	Hospital			potential for selection biases or not stated *	clinician diagnosis	Case series	104	51	16-65	All methods/not specified	Poisoning most common	Diagnosis by a clinician	Clinician Diagnosis	0	(mean=24.4, S.D.=7.92 for men and mean=24.16, S.D.=8.65 for women)	Working Age/All	3	Bipolar disorder				Non-fatal suicidal behaviour	203	South Asia	>=50%	Low/Moderate quality
Bhattacharjee	2012	Bipolar disorder	3	India	0	1	1	0	Hospital	0		potential for selection biases or not stated *	clinician diagnosis	Case series	99	50	>=15	All methods/not specified		Diagnosis by a clinician	Clinician Diagnosis	0		Working Age/All	3	Bipolar disorder				Non-fatal suicidal behaviour	200	South Asia	>=50%	Low/Moderate quality
Gao	2017	Depression	11	China	1	0	0	0	Community (self-report)	0	Current	potential for selection biases or not stated *	validated scale	Cross sectional	219	30	All ages	All methods/not specified		Validated scale	BDI	0	20.52±1.42 years	Working Age/All	3	Depression				Non-fatal suicidal behaviour	730	East Asia & Pacific	<50%	Low/Moderate quality
Parkar	2006	Psychotic disorder	3	India	1	0	0	0	Hospital			no description	structured interview	Case series	103	53	>=18	All methods/not specified	Insecticide (74%) and Medication overdose (23.5%)	Validated interview	SCID	0	26.4 (8.69)	Working Age/All	2		Related disorders			Non-fatal suicidal behaviour	196	South Asia	>=50%	Low/Moderate quality
Zarghami	2002	Bipolar disorder	4	Iran	1	0	0	1	Hospital	249		potential for selection biases or not stated *	structured interview	Cohort	54	17	All ages	Burning		Validated interview	SCID	0	26.98 years (S.D. = 13.5)	Working Age/All	3	Bipolar disorder				Fatal suicidal behaviour	249	Middle East & North Africa	<50%	Low/Moderate quality
Farzaneh	2010	Obsessive compulsive disorder	4	Iran	1	0	0	0	Hospital	0		potential for selection biases or not stated *	clinician diagnosis	Case Control	48	19	12-18	Poisoning		Diagnosis by a clinician	Clinician Diagnosis	0	16.13 ±1.42 years (range: 13-18)	Young	4				OCD	Non-fatal suicidal behaviour	248	Middle East & North Africa	<50%	Low/Moderate quality
Farzaneh	2010	Anxiety disorder	4	Iran	1	0	0	0	Hospital	0		potential for selection biases or not stated *	clinician diagnosis	Case Control	48	19	12-18	Poisoning		Diagnosis by a clinician	Clinician Diagnosis	0	16.13 ±1.42 years (range: 13-18)	Young	4				Anxiety	Non-fatal suicidal behaviour	248	Middle East & North Africa	<50%	Low/Moderate quality
Tuan	2009	Organic disorders	5	Vietnam	1	0	0	0	Hospital	0		potential for selection biases or not stated *	structured interview	Case series	87	28	All ages	Poisoning		Validated interview	CIDI	0	15–24 years (50.8%)	Working Age/All	0					Non-fatal suicidal behaviour	309	East Asia & Pacific	<50%	Low/Moderate quality
Cosar	1997	Delusional disorders	3	Turkey	1	0	0	0	Hospital	0	Current	potential for selection biases or not stated *	clinician diagnosis	Case series	74	40	All ages	All methods/not specified	Drug overdose (61%); Cutting (16%); Jumping (12%); Shooting (2%); Hanging (6%)	Diagnosis by a clinician	Clinician Diagnosis	0	Mean age female: 32.7; male: 33.1	Working Age/All	2		Related disorders			Non-fatal suicidal behaviour	185	Europe & Central Asia	<50%	Low/Moderate quality
Wang	2012	Psychotic disorder NOS	1	China	1	0	0	0	Community (self-report)	0		consecutive or obviously representative series of cases*	structured interview	Cross sectional			>=18	All methods/not specified		Validated interview	SCID	1	19-85 (median=37)	Working Age/All	2		Related disorders			Non-fatal suicidal behaviour	59	East Asia & Pacific		High quality
Wang	2012	Schizophreniform disorder	1	China	1	0	0	0	Community (self-report)	0		consecutive or obviously representative series of cases*	structured interview	Cross sectional			>=18	All methods/not specified		Validated interview	SCID	1	19-85 (median=37)	Working Age/All	2		Related disorders			Non-fatal suicidal behaviour	59	East Asia & Pacific		High quality
Wang	2012	Bipolar disorder	1	China	1	0	0	0	Community (self-report)	0		consecutive or obviously representative series of cases*	structured interview	Cross sectional			>=18	All methods/not specified		Validated interview	SCID	1	19-85 (median=37)	Working Age/All	3	Bipolar disorder				Non-fatal suicidal behaviour	59	East Asia & Pacific		High quality
Wang	2012	Dementia	1	China	1	0	0	0	Community (self-report)	0		consecutive or obviously representative series of cases*	structured interview	Cross sectional			>=18	All methods/not specified		Validated interview	SCID	1	19-85 (median=37)	Working Age/All	0					Non-fatal suicidal behaviour	59	East Asia & Pacific		High quality
Reza	2013	Psychotic symptoms	2	Bangladesh	1	0	0	1	Community (self-report)			potential for selection biases or not stated *	structured interview	Case series	44	39	All ages	All methods/not specified		Validated interview	SCID	0	20-39 65.5%	Working Age/All	2		Related disorders			Non-fatal suicidal behaviour	113	South Asia	<50%	Low/Moderate quality
Reza	2013	Substance use disorder	2	Bangladesh	1	0	0	1	Community (self-report)			potential for selection biases or not stated *	structured interview	Case series	44	39	All ages	All methods/not specified		Validated interview	SCID	0	20-39 65.5%	Working Age/All	1			Substance dependence/use disorder		Non-fatal suicidal behaviour	113	South Asia	<50%	Low/Moderate quality
Caribe	2012	Dysthymic disorder	2	Brazil	1	0	0	0	Hospital	0		potential for selection biases or not stated *	structured interview	Case Control	51	46	>=18	Poisoning	Pesticide (49%)	Validated interview	MINI	0	32.15 (9.89) years (range, 18Y69 years)	Working Age/All	3	Depression				Non-fatal suicidal behaviour	110	Latin America & Caribbean	<50%	Low/Moderate quality
Caribe	2012	Dysphoric Premenstrual Disorder	2	Brazil	1	0	0	0	Hospital	0		potential for selection biases or not stated *	structured interview	Case Control	51	46	>=18	Poisoning	Pesticide (49%)	Validated interview	MINI	0	32.15 (9.89) years (range, 18Y69 years)	Working Age/All	3	Mood disorder				Non-fatal suicidal behaviour	110	Latin America & Caribbean	<50%	Low/Moderate quality
Caribe	2012	Pain disorder	2	Brazil	1	0	0	0	Hospital	0		potential for selection biases or not stated *	structured interview	Case Control	51	46	>=18	Poisoning	Pesticide (49%)	Validated interview	MINI	0	32.15 (9.89) years (range, 18Y69 years)	Working Age/All	4				Somatoform disorder	Non-fatal suicidal behaviour	110	Latin America & Caribbean	<50%	Low/Moderate quality
Grau	2013	Bipolar mood disorder - II	4	Colombia	1	0	0	0	Hospital	0		potential for selection biases or not stated *	clinician diagnosis	Case series	100	46	All ages*	All methods/not specified		Diagnosis by a clinician	Clinician Diagnosis	1		Working Age/All	3	Bipolar disorder				Non-fatal suicidal behaviour	217	Latin America & Caribbean	<50%	Low/Moderate quality
Grau	2013	Adaptative disorder	4	Colombia	1	0	0	0	Hospital	0		potential for selection biases or not stated *	clinician diagnosis	Case series	100	46	All ages*	All methods/not specified		Diagnosis by a clinician	Clinician Diagnosis	1		Working Age/All	4				Adjustment disorders	Non-fatal suicidal behaviour	217	Latin America & Caribbean	<50%	Low/Moderate quality
Ma	1999	Personality disorder	1	China	1	0	0	0	Hospital	54		potential for selection biases or not stated *	validated scale	Case Control	20	20	All ages*	All methods/not specified	drug overdose (73/98, 74.5%)	Validated interview	Chinese mental health screening scale	1	15-77 (mean=35.4, SD=16)	Working Age/All	6					Non-fatal suicidal behaviour	54	East Asia & Pacific	<50%	Low/Moderate quality
Abbas	2018	Psychosis	12	Iraq	0	0	0	1	Police	0		consecutive or obviously representative series of cases*	clinician diagnosis	Case series	374	58	All ages	All methods/not specified	Hanging (41%)	Diagnosis by a clinician		0	Mean age 27	Working Age/All	2		Related disorders			Fatal suicidal behaviour	647	Middle East & North Africa	>=50%	Low/Moderate quality
Tuan	2009	Somatoform disorder	6	Vietnam	1	0	0	0	Hospital	0		potential for selection biases or not stated *	structured interview	Case series	87	28	All ages	Poisoning		Validated interview	CIDI	0	15–24 years (50.8%)	Working Age/All	4				Somatoform disorder	Non-fatal suicidal behaviour	309	East Asia & Pacific	<50%	Low/Moderate quality
Muralidhara	2011	Schizophrenia and other psychotic disorders	1	India	1	0	0	0	Hospital	0		potential for selection biases or not stated *	structured interview	Case series	27	53	18-65	All methods/not specified	Pesticde (68.2%); Medicine (21..7%)	Validated interview	SCID	0	27.3 years (mean)	Working Age/All	2		Schizophrenia			Non-fatal suicidal behaviour	51	South Asia	>=50%	Low/Moderate quality
Muralidhara	2011	Impulse control disorder	1	India	1	0	0	0	Hospital	0		potential for selection biases or not stated *	structured interview	Case series	27	53	18-65	All methods/not specified	Pesticde (68.2%); Medicine (21..7%)	Validated interview	SCID	0	27.3 years (mean)	Working Age/All	6					Non-fatal suicidal behaviour	51	South Asia	>=50%	Low/Moderate quality
Muralidhara	2011	Generalised anxiety disorder	1	India	1	0	0	0	Hospital	0		potential for selection biases or not stated *	structured interview	Case series	27	53	18-65	All methods/not specified	Pesticde (68.2%); Medicine (21..7%)	Validated interview	SCID	0	27.3 years (mean)	Working Age/All	4				Anxiety	Non-fatal suicidal behaviour	51	South Asia	>=50%	Low/Moderate quality
Kumar	2006	Schizophrenia	4	India	1	0	0	0	Hospital			potential for selection biases or not stated *	clinician diagnosis	Case series	104	51	16-65	All methods/not specified	Poisoning most common	Diagnosis by a clinician	Clinician Diagnosis	0	(mean=24.4, S.D.=7.92 for men and mean=24.16, S.D.=8.65 for women)	Working Age/All	2		Schizophrenia			Non-fatal suicidal behaviour	203	South Asia	>=50%	Low/Moderate quality
Khazaei	2003	Anxiety disorder	6	Iran	1	0	0	0	Hospital	0		potential for selection biases or not stated *	clinician diagnosis	Case Control	131	44	All ages*	All methods/not specified		Diagnosis by a clinician	Clinician Diagnosis	1		Working Age/All	4				Anxiety	Non-fatal suicidal behaviour	301	Middle East & North Africa	<50%	Low/Moderate quality
Read	1997	Conduct disorder	2	South Africa	1	0	0	0	Hospital	0		potential for selection biases or not stated *	clinician diagnosis	Case series	25	25	13-25	All methods/not specified	Overdose (83%)	Diagnosis by a clinician	Clinician Diagnosis, BDI, Hamilton and the Montgomery- Asberg	0	mode 19	Young	9					Non-fatal suicidal behaviour	100	Sub-Saharan Africa	<50%	Low/Moderate quality
Read	1997	PTSD	2	South Africa	1	0	0	0	Hospital	0		potential for selection biases or not stated *	clinician diagnosis	Case series	25	25	13-25	All methods/not specified	Overdose (83%)	Diagnosis by a clinician	Clinician Diagnosis, BDI, Hamilton and the Montgomery- Asberg	0	mode 19	Young	4				PTSD	Non-fatal suicidal behaviour	100	Sub-Saharan Africa	<50%	Low/Moderate quality
Manoranjitham	2010	Major depressive disorder	2	India	0	0	0	1	Surveillance			consecutive or obviously representative series of cases*	structured interview	Case Control	59	59	All ages*	All methods/not specified		Validated interview	SCID	0	42.24 (20.69)	Working Age/All	3	Depression				Fatal suicidal behaviour	100	South Asia	>=50%	High quality
Read	1997	Anorexia	2	South Africa	1	0	0	0	Hospital	0		potential for selection biases or not stated *	clinician diagnosis	Case series	25	25	13-25	All methods/not specified	Overdose (83%)	Diagnosis by a clinician	Clinician Diagnosis, BDI, Hamilton and the Montgomery- Asberg	0	mode 19	Young	5					Non-fatal suicidal behaviour	100	Sub-Saharan Africa	<50%	Low/Moderate quality
Bansal (1)	2011	Alcohol dependence/use disorder	2	India	1	0	0	0	Hospital			no description	structured interview	Case series	42	42	>=16	All methods/not specified	87% were poisoning; 10% burning; 3% other	Diagnosis by a clinician	Clinician Diagnosis	0	53% were 16-25	Working Age/All	1			Alcohol dependence/use disorder		Non-fatal suicidal behaviour	100	South Asia	<50%	Low/Moderate quality
Manoranjitham	2010	Paranoid schizophrenia	2	India	0	0	0	1	Surveillance			consecutive or obviously representative series of cases*	structured interview	Case Control	59	59	All ages*	All methods/not specified		Validated interview	SCID	0	42.24 (20.69)	Working Age/All	2		Schizophrenia			Fatal suicidal behaviour	100	South Asia	>=50%	High quality
Vishnuvardhan	2012	Anxiety disorder	2	India	1	0	0	0	Hospital			potential for selection biases or not stated *	structured interview	Case series	48	48	>=18	All methods/not specified	Insecticide poisoning (57%); Drugs/poison (38%); Hanging (4%); Electrocution (1%)	Validated interview	SCID	0	21-30 (56%)	Working Age/All	4				Anxiety	Non-fatal suicidal behaviour	100	South Asia	<50%	Low/Moderate quality
Manoranjitham	2010	Dysthymia	2	India	0	0	0	1	Surveillance			consecutive or obviously representative series of cases*	structured interview	Case Control	59	59	All ages*	All methods/not specified		Validated interview	SCID	0	42.24 (20.69)	Working Age/All	3	Depression				Fatal suicidal behaviour	100	South Asia	>=50%	High quality
Zarghami	2002	Psychotic disorder	5	Iran	1	0	0	1	Hospital	249		potential for selection biases or not stated *	structured interview	Cohort	54	17	All ages	Burning		Validated interview	SCID	0	26.98 years (S.D. = 13.5)	Working Age/All	2		Related disorders			Fatal suicidal behaviour	249	Middle East & North Africa	<50%	Low/Moderate quality
Kar	2010	Bipolar mania	3	India	1	0	0	0	Hospital	0		potential for selection biases or not stated *	clinician diagnosis	Case Control	65	44	All ages	All methods/not specified	Poisoning (41%); Hanging (35%)l Drowning (9%); Railway/road (4%): Stabbing (3%): Fire (2%); Electrocution (1%): Jumping (1%)	Diagnosis by a clinician	Clinician Diagnosis	0	12-70 years	Working Age/All	3	Bipolar disorder				Non-fatal suicidal behaviour	149	South Asia	<50%	Low/Moderate quality
Kar	2010	Bipolar depression	3	India	1	0	0	0	Hospital	0		potential for selection biases or not stated *	clinician diagnosis	Case Control	65	44	All ages	All methods/not specified	Poisoning (41%); Hanging (35%)l Drowning (9%); Railway/road (4%): Stabbing (3%): Fire (2%); Electrocution (1%): Jumping (1%)	Diagnosis by a clinician	Clinician Diagnosis	0	12-70 years	Working Age/All	3	Bipolar disorder				Non-fatal suicidal behaviour	149	South Asia	<50%	Low/Moderate quality
Ayehu	2017	Major depressive episode	2	Ethiopia	1	0	0	0	Hospital	0	Current	consecutive or obviously representative series of cases*	structured interview	Case series	40	42	>=14	All methods/not specified	Hanging (8.3); Organophosphate poisoning (43.8); Medication overdose (6.2); Bleaching agent (38.5); Others (3.1)	Validated interview	MINI-plus	0	14-24 (78%)	Working Age/All	3	Depression				Non-fatal suicidal behaviour	96	Sub-Saharan Africa	<50%	High quality
Thanh	2005	Schizophrenia	11	Vietnam	1	0	0	0	Hospital	0		potential for selection biases or not stated *	clinician diagnosis	Case series	189	37	All ages	All methods/not specified	Drug most common in urban and pesticides in rural	Diagnosis by a clinician	Clinician Diagnosis	0	28.3 (12.9)	Working Age/All	2		Schizophrenia			Non-fatal suicidal behaviour	515	East Asia & Pacific	<50%	Low/Moderate quality
Galgali	1998	mental retardation	2	India	1	0	0	0	Hospital	92		potential for selection biases or not stated *	clinician diagnosis	Case series	158	51	All ages*	Poisoning		Diagnosis by a clinician	Clinician Diagnosis	0	25.3 (8.6)	Working Age/All	7					Non-fatal suicidal behaviour	92	South Asia	>=50%	Low/Moderate quality
Mohammadi	2005	PTSD	8	Iran	1	0	0	0	Community (self-report)	0	Current	potential for selection biases or not stated *	validated scale	Cross sectional	110	30	>=18	All methods/not specified		Validated interview	SADS	0		Working Age/All	4				PTSD	Non-fatal suicidal behaviour	362	Middle East & North Africa	<50%	Low/Moderate quality
Gomes	2009	Psychoactive substance abuse and dependence	3	Brazil	1	0	0	0	Hospital	0	Current	potential for selection biases or not stated *	clinician diagnosis	Case series	0	0	10-49	All methods/not specified	Overdose (95%); Jumping (2%); Hanging (2%); Other (2%)	Diagnosis by a clinician	Clinician Diagnosis	0	26.2 years (SD = 10.2)	Working Age/All	1			Substance dependence/use disorder		Non-fatal suicidal behaviour	132	Latin America & Caribbean	<50%	Low/Moderate quality
Qusar	2009	Psychotic disorder NOS	1	Bangladesh	1	0	0	0	Hospital	0		potential for selection biases or not stated *	clinician diagnosis	Case series	18	41	All ages*	All methods/not specified	Poisoning (95%)	Diagnosis by a clinician	Clinician Diagnosis	0	14-65	Working Age/All	2		Related disorders			Non-fatal suicidal behaviour	44	South Asia	<50%	Low/Moderate quality
Pérez-Olmos	2007	mental retardation	2	Colombia	1	0	0	0	Hospital	86		potential for selection biases or not stated *	clinician diagnosis	Case series	26	27	11-18	All methods/not specified	Poisoning (97%)	Diagnosis by a clinician	Clinician Diagnosis	1	72% <=16	Young	7					Non-fatal suicidal behaviour	86	Latin America & Caribbean	<50%	Low/Moderate quality
Zarghami	2002	Heroin dependence	6	Iran	1	0	0	1	Hospital	249		potential for selection biases or not stated *	structured interview	Cohort	54	17	All ages	Burning		Validated interview	SCID	0	26.98 years (S.D. = 13.5)	Working Age/All	1			Substance dependence/use disorder		Fatal suicidal behaviour	249	Middle East & North Africa	<50%	Low/Moderate quality
Shakeri	2015	Phobia	10	Iran	0	1	0	0	Hospital			potential for selection biases or not stated *	structured interview	Case series	0	0	All ages	All methods/not specified	self-burning (44%); Overdose (37%); Poison (18%); cutting (3%)	Diagnosis by a clinician	Clinician Diagnosis	0	27.7±9.4	Working Age/All	4				Anxiety	Non-fatal suicidal behaviour	400	Middle East & North Africa	<50%	Low/Moderate quality
Bhattacharjee	2012	Intermittent explosive disorder	5	India	0	1	1	0	Hospital	0		potential for selection biases or not stated *	clinician diagnosis	Case series	99	50	>=15	All methods/not specified		Diagnosis by a clinician	Clinician Diagnosis	0		Working Age/All	6					Non-fatal suicidal behaviour	200	South Asia	>=50%	Low/Moderate quality
Pandey	2013	Histrionic personality disorder	2	India	1	0	0	0	Hospital	0		potential for selection biases or not stated *	validated scale	Case series	42	53	18-60	All methods/not specified		Validated interview	SCID I & II	0		Working Age/All	6					Non-fatal suicidal behaviour	80	South Asia	>=50%	Low/Moderate quality
Bi	2010	Substance abuse or dependence	6	China	1	0	0	0	Hospital	0	Current	consecutive or obviously representative series of cases*	structured interview	Case series	53	22	>=15	All methods/not specified	self-poisoning (92%)	Validated interview	SCID	0	32.5 years (S.D.=14.0)	Working Age/All	1			Substance dependence/use disorder		Non-fatal suicidal behaviour	239	East Asia & Pacific	<50%	High quality
Wei	2013	Substance use disorder	6	China	1	0	0	0	Hospital			potential for selection biases or not stated *	structured interview	Case series	53	22	>=15	All methods/not specified	Self poisoning (93%); Self-injury (7%)	Validated interview	SCID	0	men (mean=34.66, S.D.=17.91) and women (mean=31.92, S.D.=12.60)	Working Age/All	1			Substance dependence/use disorder		Non-fatal suicidal behaviour	239	East Asia & Pacific	<50%	Low/Moderate quality
Thanh	2005	Other	13	Vietnam	1	0	0	0	Hospital	0		potential for selection biases or not stated *	clinician diagnosis	Case series	189	37	All ages	All methods/not specified	Drug most common in urban and pesticides in rural	Diagnosis by a clinician	Clinician Diagnosis	0	28.3 (12.9)	Working Age/All	10					Non-fatal suicidal behaviour	515	East Asia & Pacific	<50%	Low/Moderate quality
Sharma	1998	Dissociative (conversion) disorder	2	India	1	0	0	0	Hospital	0		potential for selection biases or not stated *	clinician diagnosis	Case series	35	47	All ages*	All methods/not specified		Diagnosis by a clinician	Clinician Diagnosis	0	16-68	Working Age/All	4				Conversion/dissociative disorder	Non-fatal suicidal behaviour	75	South Asia	<50%	Low/Moderate quality
Kumar	2015	Mania	31	India	1	0	0	0	Hospital	0	Current	potential for selection biases or not stated *	clinician diagnosis	Case series	577	50	All ages	All methods/not specified	Poisoning (76%); Cutting/jumping/burning/others (11%); Hanging (10%); Drowning (1%)	Diagnosis by a clinician	Clinician Diagnosis	0	97% <65	Working Age/All	3	Mood disorder				Non-fatal suicidal behaviour	1159	South Asia	>=50%	Low/Moderate quality
Ozdel	2009	Psychotic disorder	4	Turkey	0	1	1	0	Hospital			potential for selection biases or not stated *	structured interview	Case Control	36	25	All ages*	All methods/not specified	ingestion of drugs (70%) or chemical agent (17.4%)	Validated interview	SCID	0	Male: 28 (10); Female: 25 (10)	Working Age/All	2		Related disorders			Non-fatal suicidal behaviour	144	Europe & Central Asia	<50%	Low/Moderate quality
Zarghami	2002	Alcohol dependence/use disorder	7	Iran	1	0	0	1	Hospital	249		potential for selection biases or not stated *	structured interview	Cohort	54	17	All ages	Burning		Validated interview	SCID	0	26.98 years (S.D. = 13.5)	Working Age/All	1			Alcohol dependence/use disorder		Fatal suicidal behaviour	249	Middle East & North Africa	<50%	Low/Moderate quality
Tuan	2009	Schizophrenia and other psychotic disorders	9	Vietnam	1	0	0	0	Hospital	0		potential for selection biases or not stated *	structured interview	Case series	87	28	All ages	Poisoning		Validated interview	CIDI	0	15–24 years (50.8%)	Working Age/All	2		Schizophrenia			Non-fatal suicidal behaviour	309	East Asia & Pacific	<50%	Low/Moderate quality
Sheikholeslami	2008	Mood disorder	17	Iran	1	0	0	0	Hospital	0		potential for selection biases or not stated *	structured interview	Case series	175	30	All ages*	All methods/not specified	Poisoning (90%) - drugs (87%); pesticide (6%)	Validated interview	SCID I & II	0	23.2 years (SD = 8.2), range 13-74	Working Age/All	3	Mood disorder				Non-fatal suicidal behaviour	575	Middle East & North Africa	<50%	Low/Moderate quality
Vishnuvardhan	2012	Dependent personality disorder	3	India	1	0	0	0	Hospital			potential for selection biases or not stated *	structured interview	Case series	48	48	>=18	All methods/not specified	Insecticide poisoning (57%); Drugs/poison (38%); Hanging (4%); Electrocution (1%)	Validated interview	SCID	0	21-30 (56%)	Working Age/All	6					Non-fatal suicidal behaviour	100	South Asia	<50%	Low/Moderate quality
Narang	2000	Schizophrenia	3	India	1	0	0	0	Hospital	0		potential for selection biases or not stated *	clinician diagnosis	Case series	58	58	All ages*	All methods/not specified	Pesticide (77%);	Diagnosis by a clinician	Clinician Diagnosis	0	24 74+8 55 for males and 25.61 ±7 58 for females	Working Age/All	2		Schizophrenia			Non-fatal suicidal behaviour	100	South Asia	>=50%	Low/Moderate quality
Narang	2000	Substance use disorder	3	India	1	0	0	0	Hospital	0		potential for selection biases or not stated *	clinician diagnosis	Case series	58	58	All ages*	All methods/not specified	Pesticide (77%);	Diagnosis by a clinician	Clinician Diagnosis	0	24 74+8 55 for males and 25.61 ±7 58 for females	Working Age/All	1			Substance dependence/use disorder		Non-fatal suicidal behaviour	100	South Asia	>=50%	Low/Moderate quality
Bansal (1)	2011	Schizophrenia	3	India	1	0	0	0	Hospital			no description	structured interview	Case series	42	42	>=16	All methods/not specified	87% were poisoning; 10% burning; 3% other	Diagnosis by a clinician	Clinician Diagnosis	0	53% were 16-25	Working Age/All	2		Schizophrenia			Non-fatal suicidal behaviour	100	South Asia	<50%	Low/Moderate quality
Bansal (1)	2011	Phobia	3	India	1	0	0	0	Hospital			no description	structured interview	Case series	42	42	>=16	All methods/not specified	87% were poisoning; 10% burning; 3% other	Diagnosis by a clinician	Clinician Diagnosis	0	53% were 16-25	Working Age/All	4				Anxiety	Non-fatal suicidal behaviour	100	South Asia	<50%	Low/Moderate quality
Bansal (2)	2011	Schizophrenia, schizotypal and delusion disorders	3	India	1	0	0	0	Hospital	0		potential for selection biases or not stated *	clinician diagnosis	Case series	61	61	All ages*	All methods/not specified	Poisoning (69%)	Diagnosis by a clinician	Clinician Diagnosis	0	<30 year (70%)	Working Age/All	2					Non-fatal suicidal behaviour	100	South Asia	>=50%	Low/Moderate quality
Khan	2008	Adjustment disorder	3	Pakistan	0	0	0	1	Police	0		consecutive or obviously representative series of cases*	clinician diagnosis	Case Control	83	83	All ages*	All methods/not specified	hanging (n=40), poisoning (n=26), firearms (n=15) and self-immolation (n=10); 9 other	Diagnosis by a clinician	Clincian Diagnosis	0		Working Age/All	4				Adjustment disorders	Fatal suicidal behaviour	100	South Asia	>=50%	Low/Moderate quality
Read	1997	Personality disorder	3	South Africa	1	0	0	0	Hospital	0		potential for selection biases or not stated *	clinician diagnosis	Case series	25	25	13-25	All methods/not specified	Overdose (83%)	Diagnosis by a clinician	Clinician Diagnosis, BDI, Hamilton and the Montgomery- Asberg	0	mode 19	Young	6					Non-fatal suicidal behaviour	100	Sub-Saharan Africa	<50%	Low/Moderate quality
Zhang	2004	Schizophrenia	2	China	0	0	0	1	Surveillance	0		potential for selection biases or not stated *	structured interview	Case Control	48	73	All ages	All methods/not specified	Pesticide (70%); Hanging (23%); Drowning (3%); Others (4%)	Validated interview	SCID	0	45.5 (17.1)	Working Age/All	2		Schizophrenia			Fatal suicidal behaviour	66	East Asia & Pacific	>=50%	Low/Moderate quality
Ali	2014	Other	10	Malaysia	0	0	0	1	Coroners	0	Current	consecutive or obviously representative series of cases*	clinician diagnosis	Case series	244	74	All ages	All methods/not specified		Diagnosis by a clinician	Clinician Diagnosis	0	Median 37 (IQR 24)	Working Age/All	10					Fatal suicidal behaviour	328	East Asia & Pacific	>=50%	Low/Moderate quality
Bhise	2016	Schizophrenia	3	India	0	0	0	1	Coroners	0		potential for selection biases or not stated *	clinician diagnosis	Case Control	88	90	All ages*	All methods/not specified	Pesticide (68%)	Diagnosis by a clinician	Clinician Diagnosis	0		Working Age/All	2		Schizophrenia			Fatal suicidal behaviour	98	South Asia	>=50%	Low/Moderate quality
Ayehu	2017	Any mental/psych/mood disorder	3	Ethiopia	1	0	0	0	Hospital	0	Current	consecutive or obviously representative series of cases*	structured interview	Case series	40	42	>=14	All methods/not specified	Hanging (8.3); Organophosphate poisoning (43.8); Medication overdose (6.2); Bleaching agent (38.5); Others (3.1)	Validated interview	MINI-plus	0	14-24 (78%)	Working Age/All	99					Non-fatal suicidal behaviour	96	Sub-Saharan Africa	<50%	High quality
Tuan	2009	Personality disorder	10	Vietnam	1	0	0	0	Hospital	0		potential for selection biases or not stated *	structured interview	Case series	87	28	All ages	Poisoning		Validated interview	CIDI	0	15–24 years (50.8%)	Working Age/All	6					Non-fatal suicidal behaviour	309	East Asia & Pacific	<50%	Low/Moderate quality
Cosar	1997	Bipolar disorder	6	Turkey	1	0	0	0	Hospital	0	Current	potential for selection biases or not stated *	clinician diagnosis	Case series	74	40	All ages	All methods/not specified	Drug overdose (61%); Cutting (16%); Jumping (12%); Shooting (2%); Hanging (6%)	Diagnosis by a clinician	Clinician Diagnosis	0	Mean age female: 32.7; male: 33.1	Working Age/All	3	Bipolar disorder				Non-fatal suicidal behaviour	185	Europe & Central Asia	<50%	Low/Moderate quality
Vásquez-Rojas	2013	Substance use disorder	7	Colombia	1	0	0	0	Hospital	0	Current	potential for selection biases or not stated *	clinician diagnosis	Case series	55	26	Children	All methods/not specified		Diagnosis by a clinician	Clinician Diagnosis	1	average 13	Young	1			Substance dependence/use disorder		Non-fatal suicidal behaviour	213	Latin America & Caribbean	<50%	Low/Moderate quality
Mohammadi	2005	Schizophrenia	12	Iran	1	0	0	0	Community (self-report)	0	Current	potential for selection biases or not stated *	validated scale	Cross sectional	110	30	>=18	All methods/not specified		Validated interview	SADS	0		Working Age/All	2		Schizophrenia			Non-fatal suicidal behaviour	362	Middle East & North Africa	<50%	Low/Moderate quality
Ahmadi	2010	Anorexia	1	Iran	1	0	0	0	Hospital	0		potential for selection biases or not stated *	clinician diagnosis	Case Control	4	13	All ages*	Burning		Diagnosis by a clinician		0	mean age of 28 years	Working Age/All	5					Non-fatal suicidal behaviour	30	Middle East & North Africa	<50%	Low/Moderate quality
Toudehskchuie	2016	Schizophrenia	8	Iran	1	0	0	0	Hospital			potential for selection biases or not stated *	structured interview	Case Control	99	41	All ages	Poisoning		Validated interview	SCID and Alcohol dependency scale	0	28.2 (9.8)	Working Age/All	2		Schizophrenia			Non-fatal suicidal behaviour	240	Middle East & North Africa	<50%	Low/Moderate quality
Ahmadi	2010	Major depression	1	Iran	1	0	0	0	Hospital	0		potential for selection biases or not stated *	clinician diagnosis	Case Control	4	13	All ages*	Burning		Diagnosis by a clinician		0	mean age of 28 years	Working Age/All	3	Depression				Non-fatal suicidal behaviour	30	Middle East & North Africa	<50%	Low/Moderate quality
Kurihara	2009	Social phobia	2	Indonesia	0	0	0	1	Police	0		consecutive or obviously representative series of cases*	structured interview	Case Control	38	63	All ages	All methods/not specified	Hanging (68%); Poison (15%), jumping (7%); drowning (5%); stabbing (3%); burning (2%)	Validated interview	SCID	0	41.4 (SD 21.5: range 13 - 87)	Working Age/All	4				Anxiety	Fatal suicidal behaviour	60	East Asia & Pacific	>=50%	High quality
Ahmadi	2010	Primary insomnia	1	Iran	1	0	0	0	Hospital	0		potential for selection biases or not stated *	clinician diagnosis	Case Control	4	13	All ages*	Burning		Diagnosis by a clinician		0	mean age of 28 years	Working Age/All	5					Non-fatal suicidal behaviour	30	Middle East & North Africa	<50%	Low/Moderate quality
Ahmadi	2010	Antisocial personality disorder	1	Iran	1	0	0	0	Hospital	0		potential for selection biases or not stated *	clinician diagnosis	Case Control	4	13	All ages*	Burning		Diagnosis by a clinician		0	mean age of 28 years	Working Age/All	6					Non-fatal suicidal behaviour	30	Middle East & North Africa	<50%	Low/Moderate quality
Cherif	2012	Bipolar disorder	1	Tunisia	1	0	0	0	Hospital	0	Current	potential for selection biases or not stated *	clinician diagnosis	Case Control			Adolescents	All methods/not specified	Drug poisoning (67%)	Diagnosis by a clinician	Clinician Diagnosis	1	16.8 years (± 2.05)	Young	3	Bipolar disorder				Non-fatal suicidal behaviour	30	Middle East & North Africa		Low/Moderate quality
Kar	2010	Substance abuse or dependence	5	India	1	0	0	0	Hospital	0		potential for selection biases or not stated *	clinician diagnosis	Case Control	65	44	All ages	All methods/not specified	Poisoning (41%); Hanging (35%)l Drowning (9%); Railway/road (4%): Stabbing (3%): Fire (2%); Electrocution (1%): Jumping (1%)	Diagnosis by a clinician	Clinician Diagnosis	0	12-70 years	Working Age/All	1			Substance dependence/use disorder		Non-fatal suicidal behaviour	149	South Asia	<50%	Low/Moderate quality
Wang	2012	Pathological gambling	2	China	1	0	0	0	Community (self-report)	0		consecutive or obviously representative series of cases*	structured interview	Cross sectional			>=18	All methods/not specified		Validated interview	SCID	1	19-85 (median=37)	Working Age/All	6					Non-fatal suicidal behaviour	59	East Asia & Pacific		High quality
Wang	2012	Impulse control disorder	2	China	1	0	0	0	Community (self-report)	0		consecutive or obviously representative series of cases*	structured interview	Cross sectional			>=18	All methods/not specified		Validated interview	SCID	1	19-85 (median=37)	Working Age/All	6					Non-fatal suicidal behaviour	59	East Asia & Pacific		High quality
Wang	2012	mental retardation	2	China	1	0	0	0	Community (self-report)	0		consecutive or obviously representative series of cases*	structured interview	Cross sectional			>=18	All methods/not specified		Validated interview	SCID	1	19-85 (median=37)	Working Age/All	7					Non-fatal suicidal behaviour	59	East Asia & Pacific		High quality
Tuan	2009	Dissociate disorder	11	Vietnam	1	0	0	0	Hospital	0		potential for selection biases or not stated *	structured interview	Case series	87	28	All ages	Poisoning		Validated interview	CIDI	0	15–24 years (50.8%)	Working Age/All	4				Conversion/dissociative disorder	Non-fatal suicidal behaviour	309	East Asia & Pacific	<50%	Low/Moderate quality
Jain	1999	Obsessive compulsive disorder	2	India	0	1	1	0	Hospital	0		potential for selection biases or not stated *	clinician diagnosis	Case series	33	59	>=15	All methods/not specified	Pesticide (57%)	Diagnosis by a clinician	Clinician Diagnosis	0	<30 (82%)	Working Age/All	4				OCD	Non-fatal suicidal behaviour	56	South Asia	>=50%	Low/Moderate quality
Rajapakse	2014	Alcohol dependence/use disorder	34	Sri Lanka	1	0	0	0	Hospital			potential for selection biases or not stated *	validated scale	Case series	419	44	>=14	Poisoning		Validated interview	GAD-7, PHQ-9 and AUDIT	0	Median age 22	Working Age/All	1			Alcohol dependence/use disorder		Non-fatal suicidal behaviour	949	South Asia	<50%	Low/Moderate quality
Mohammadi	2005	Social Phobia	13	Iran	1	0	0	0	Community (self-report)	0	Current	potential for selection biases or not stated *	validated scale	Cross sectional	110	30	>=18	All methods/not specified		Validated interview	SADS	0		Working Age/All	4				Anxiety	Non-fatal suicidal behaviour	362	Middle East & North Africa	<50%	Low/Moderate quality
Palacio	2007	Adaptative disorder	4	Colombia	0	0	0	1	Coroners			no description	clinician diagnosis	Case Control	87	81	All Ages*	All methods/not specified	51 (47.2%) hanging, 24 (22.2%) gunshot, 17 (15.7%) poisoning, 7 (6.5%) jumping from a height, 3 (2.8%) sharp weapon wound, and 6 (5.6%) others.	Diagnosis by a clinician	Clinician Diagnosis	0	median 29 years (Interquartile range: 19.25–42)	Working Age/All	4				Adjustment disorders	Fatal suicidal behaviour	108	Latin America & Caribbean	>=50%	Low/Moderate quality
Samaraweera	2008	Anxiety disorder	1	Sri Lanka	0	0	0	1	Coroners	0		consecutive or obviously representative series of cases*	clinician diagnosis	Case series	19	70	All ages*	All methods/not specified		Diagnosis by a clinician	Clinician Diagnosis	0	15-74	Working Age/All	4				Anxiety	Fatal suicidal behaviour	27	South Asia	>=50%	Low/Moderate quality
Ma	1999	Alcohol dependence/use disorder	2	China	1	0	0	0	Hospital	54		potential for selection biases or not stated *	validated scale	Case Control	20	20	All ages*	All methods/not specified	drug overdose (73/98, 74.5%)	Validated interview	Chinese mental health screening scale	1	15-77 (mean=35.4, SD=16)	Working Age/All	1			Alcohol dependence/use disorder		Non-fatal suicidal behaviour	54	East Asia & Pacific	<50%	Low/Moderate quality
Cosar	1997	Schizoaffective disorder	7	Turkey	1	0	0	0	Hospital	0	Current	potential for selection biases or not stated *	clinician diagnosis	Case series	74	40	All ages	All methods/not specified	Drug overdose (61%); Cutting (16%); Jumping (12%); Shooting (2%); Hanging (6%)	Diagnosis by a clinician	Clinician Diagnosis	0	Mean age female: 32.7; male: 33.1	Working Age/All	2		Related disorders			Non-fatal suicidal behaviour	185	Europe & Central Asia	<50%	Low/Moderate quality
Thalagala	2003	Bipolar disorder	15	Sri Lanka	1	0	0	0	Hospital	0		potential for selection biases or not stated *	clinician diagnosis	Case Control	213	54	All ages*	All methods/not specified		Diagnosis by a clinician	Clinician Diagnosis	0	65.6% in 15-29 age group	Working Age/All	3	Bipolar disorder				Non-fatal suicidal behaviour	396	South Asia	>=50%	Low/Moderate quality
Gomes	2009	Schizophrenia	5	Brazil	1	0	0	0	Hospital	0	Current	potential for selection biases or not stated *	clinician diagnosis	Case series	0	0	10-49	All methods/not specified	Overdose (95%); Jumping (2%); Hanging (2%); Other (2%)	Diagnosis by a clinician	Clinician Diagnosis	0	26.2 years (SD = 10.2)	Working Age/All	2		Schizophrenia			Non-fatal suicidal behaviour	132	Latin America & Caribbean	<50%	Low/Moderate quality
Wilson	1994	Major depressive disorder	1	South Africa	1	0	0	0	Hospital			potential for selection biases or not stated *	structured interview	Case series	19	76	All ages	Battery Acid		Diagnosis by a clinician	Clinician Diagnosis	0	men was 25,3 years (range 19 - 48 years), and for women 23,6 years (range 15 - 38 years)	Working Age/All	3	Depression				Non-fatal suicidal behaviour	25	Sub-Saharan Africa	>=50%	Low/Moderate quality
Haider	2016	Depression	4	India	1	0	0	0	Hospital	0		potential for selection biases or not stated *	clinician diagnosis	Case series	28	28	All ages*	All methods/not specified		Diagnosis by a clinician	Clinician Diagnosis, BDI	0	15-40 - mean 23.5	Working Age/All	3	Depression				Non-fatal suicidal behaviour	100	South Asia	<50%	Low/Moderate quality
Wilson	1994	Paranoid schizophrenia	1	South Africa	1	0	0	0	Hospital			potential for selection biases or not stated *	structured interview	Case series	19	76	All ages	Battery Acid		Diagnosis by a clinician	Clinician Diagnosis	0	men was 25,3 years (range 19 - 48 years), and for women 23,6 years (range 15 - 38 years)	Working Age/All	2		Schizophrenia			Non-fatal suicidal behaviour	25	Sub-Saharan Africa	>=50%	Low/Moderate quality
Wilson	1994	Paranoid disorder	1	South Africa	1	0	0	0	Hospital			potential for selection biases or not stated *	structured interview	Case series	19	76	All ages	Battery Acid		Diagnosis by a clinician	Clinician Diagnosis	0	men was 25,3 years (range 19 - 48 years), and for women 23,6 years (range 15 - 38 years)	Working Age/All	6					Non-fatal suicidal behaviour	25	Sub-Saharan Africa	>=50%	Low/Moderate quality
Wilson	1994	Induced psychosis	1	South Africa	1	0	0	0	Hospital			potential for selection biases or not stated *	structured interview	Case series	19	76	All ages	Battery Acid		Diagnosis by a clinician	Clinician Diagnosis	0	men was 25,3 years (range 19 - 48 years), and for women 23,6 years (range 15 - 38 years)	Working Age/All	1			Substance dependence/use disorder		Non-fatal suicidal behaviour	25	Sub-Saharan Africa	>=50%	Low/Moderate quality
Read	1997	Oppositional defiant traits	4	South Africa	1	0	0	0	Hospital	0		potential for selection biases or not stated *	clinician diagnosis	Case series	25	25	13-25	All methods/not specified	Overdose (83%)	Diagnosis by a clinician	Clinician Diagnosis, BDI, Hamilton and the Montgomery- Asberg	0	mode 19	Young	9					Non-fatal suicidal behaviour	100	Sub-Saharan Africa	<50%	Low/Moderate quality
Ndosi	1997	Drug abuse	12	Tanzania	1	0	0	0	Hospital	0	Current	consecutive or obviously representative series of cases*	clinician diagnosis	Case series	94	31	All ages	All methods/not specified	Overdoses (91%)	Diagnosis by a clinician	Clinician Diagnosis	0	23.7 years (range 13-60 years)	Working Age/All	1			Substance dependence/use disorder		Non-fatal suicidal behaviour	300	Sub-Saharan Africa	<50%	Low/Moderate quality
Wilson	1994	Alcohol dependence/use disorder	1	South Africa	1	0	0	0	Hospital			potential for selection biases or not stated *	structured interview	Case series	19	76	All ages	Battery Acid		Diagnosis by a clinician	Clinician Diagnosis	0	men was 25,3 years (range 19 - 48 years), and for women 23,6 years (range 15 - 38 years)	Working Age/All	1			Alcohol dependence/use disorder		Non-fatal suicidal behaviour	25	Sub-Saharan Africa	>=50%	Low/Moderate quality
Khan	1998	Personality disorder	18	Pakistan	1	0	0	0	Hospital	0		potential for selection biases or not stated *	clinician diagnosis	Case series	185	41	All ages	All methods/not specified	Medication (74%)	Diagnosis by a clinician	Clinician Diagnosis	0	majority 16-29	Working Age/All	6					Non-fatal suicidal behaviour	447	South Asia	<50%	Low/Moderate quality
Pearson	2002	Schizophrenia	6	China	1	0	0	0	Hospital			potential for selection biases or not stated *	structured interview	Case series	0	0	15-35	All methods/not specified	129 (87.8%) agri poisoning	Validated interview	SCID	0	26 (5.2)	Working Age/All	2		Schizophrenia			Non-fatal suicidal behaviour	147	East Asia & Pacific	<50%	Low/Moderate quality
Bhise	2016	brief psychotic disorder	4	India	0	0	0	1	Coroners	0		potential for selection biases or not stated *	clinician diagnosis	Case Control	88	90	All ages*	All methods/not specified	Pesticide (68%)	Diagnosis by a clinician	Clinician Diagnosis	0		Working Age/All	2		Related disorders			Fatal suicidal behaviour	98	South Asia	>=50%	Low/Moderate quality
Risal	2011	Substance use disorder	3	Nepal	1	0	0	0	Hospital			potential for selection biases or not stated *	clinician diagnosis	Case series	22	30	All ages	All methods/not specified	Poisoning (93.2%); Hanging (2.7%); Cutting (1.4%); Other (1.4%)	Diagnosis by a clinician	Clinician Diagnosis	0	21-40 (43.8%)	Working Age/All	1			Substance dependence/use disorder		Non-fatal suicidal behaviour	73	South Asia	<50%	Low/Moderate quality
Risal	2011	Schizophrenia or other Psychotic illness	3	Nepal	1	0	0	0	Hospital			potential for selection biases or not stated *	clinician diagnosis	Case series	22	30	All ages	All methods/not specified	Poisoning (93.2%); Hanging (2.7%); Cutting (1.4%); Other (1.4%)	Diagnosis by a clinician	Clinician Diagnosis	0	21-40 (43.8%)	Working Age/All	2		Schizophrenia			Non-fatal suicidal behaviour	73	South Asia	<50%	Low/Moderate quality
Kinyanda	2004	Bipolar disorder	4	Uganda	1	0	0	0	Hospital	96		consecutive or obviously representative series of cases*	clinician diagnosis		63	64	>=15	All methods/not specified	Pesticide (45%); Medicaiton (35%)	Diagnosis by a clinician	Clinician Diagnosis	0	50% <25	Working Age/All	3	Bipolar disorder				Non-fatal suicidal behaviour	96	Sub-Saharan Africa	>=50%	Low/Moderate quality
Galgali	1998	Schizophrenia	4	India	1	0	0	0	Hospital	92		potential for selection biases or not stated *	clinician diagnosis	Case series	158	51	All ages*	Poisoning		Diagnosis by a clinician	Clinician Diagnosis	0	25.3 (8.6)	Working Age/All	2		Schizophrenia			Non-fatal suicidal behaviour	92	South Asia	>=50%	Low/Moderate quality
Yang	2005	Organic mental disorders	39	China	0	0	0	1	Surveillance			consecutive or obviously representative series of cases*	structured interview	Case series	454	51	>=10	All methods/not specified	Pesticide (58%)	Validated interview	SCID	0	20-39 (43%)	Working Age/All	0					Fatal suicidal behaviour	895	East Asia & Pacific	>=50%	High quality
Reza	2013	Somatoform disorder	5	Bangladesh	1	0	0	1	Community (self-report)			potential for selection biases or not stated *	structured interview	Case series	44	39	All ages	All methods/not specified		Validated interview	SCID	0	20-39 65.5%	Working Age/All	4				Somatoform disorder	Non-fatal suicidal behaviour	113	South Asia	<50%	Low/Moderate quality
Mechri	2005	Schizophrenia	4	Tunisia	1	0	0	0	Hospital	0	Current	potential for selection biases or not stated *	clinician diagnosis	Case series	53	59	All ages	All methods/not specified	Medicial most common	Diagnosis by a clinician	Clinician Diagnosis	1	Peak 16-25	Working Age/All	2		Schizophrenia			Non-fatal suicidal behaviour	90	Middle East & North Africa	>=50%	Low/Moderate quality
Bhattacharjee	2012	Dysthymia	9	India	0	1	1	0	Hospital	0		potential for selection biases or not stated *	clinician diagnosis	Case series	99	50	>=15	All methods/not specified		Diagnosis by a clinician	Clinician Diagnosis	0		Working Age/All	3	Depression				Non-fatal suicidal behaviour	200	South Asia	>=50%	Low/Moderate quality
Qusar	2009	Obsessive compulsive disorder	2	Bangladesh	1	0	0	0	Hospital	0		potential for selection biases or not stated *	clinician diagnosis	Case series	18	41	All ages*	All methods/not specified	Poisoning (95%)	Diagnosis by a clinician	Clinician Diagnosis	0	14-65	Working Age/All	4				OCD	Non-fatal suicidal behaviour	44	South Asia	<50%	Low/Moderate quality
Qusar	2009	Substance use disorder	2	Bangladesh	1	0	0	0	Hospital	0		potential for selection biases or not stated *	clinician diagnosis	Case series	18	41	All ages*	All methods/not specified	Poisoning (95%)	Diagnosis by a clinician	Clinician Diagnosis	0	14-65	Working Age/All	1			Substance dependence/use disorder		Non-fatal suicidal behaviour	44	South Asia	<50%	Low/Moderate quality
Gomes	2009	Adjustment disorder	6	Brazil	1	0	0	0	Hospital	0	Current	potential for selection biases or not stated *	clinician diagnosis	Case series	0	0	10-49	All methods/not specified	Overdose (95%); Jumping (2%); Hanging (2%); Other (2%)	Diagnosis by a clinician	Clinician Diagnosis	0	26.2 years (SD = 10.2)	Working Age/All	4				Adjustment disorders	Non-fatal suicidal behaviour	132	Latin America & Caribbean	<50%	Low/Moderate quality
Qusar	2009	Acute stress disorder	2	Bangladesh	1	0	0	0	Hospital	0		potential for selection biases or not stated *	clinician diagnosis	Case series	18	41	All ages*	All methods/not specified	Poisoning (95%)	Diagnosis by a clinician	Clinician Diagnosis	0	14-65	Working Age/All	4				Adjustment disorders	Non-fatal suicidal behaviour	44	South Asia	<50%	Low/Moderate quality
Bi	2010	Adjustment disorder	11	China	1	0	0	0	Hospital	0	Current	consecutive or obviously representative series of cases*	structured interview	Case series	53	22	>=15	All methods/not specified	self-poisoning (92%)	Validated interview	SCID	0	32.5 years (S.D.=14.0)	Working Age/All	4				Adjustment disorders	Non-fatal suicidal behaviour	239	East Asia & Pacific	<50%	High quality
Wei	2013	Adjustment disorder	11	China	1	0	0	0	Hospital			potential for selection biases or not stated *	structured interview	Case series	53	22	>=15	All methods/not specified	Self poisoning (93%); Self-injury (7%)	Validated interview	SCID	0	men (mean=34.66, S.D.=17.91) and women (mean=31.92, S.D.=12.60)	Working Age/All	4				Adjustment disorders	Non-fatal suicidal behaviour	239	East Asia & Pacific	<50%	Low/Moderate quality
Vásquez-Rojas	2013	Social phobia	10	Colombia	1	0	0	0	Hospital	0	Current	potential for selection biases or not stated *	clinician diagnosis	Case series	55	26	Children	All methods/not specified		Diagnosis by a clinician	Clinician Diagnosis	1	average 13	Young	4				Anxiety	Non-fatal suicidal behaviour	213	Latin America & Caribbean	<50%	Low/Moderate quality
Kumar	2015	Schizophrenia	55	India	1	0	0	0	Hospital	0	Current	potential for selection biases or not stated *	clinician diagnosis	Case series	577	50	All ages	All methods/not specified	Poisoning (76%); Cutting/jumping/burning/others (11%); Hanging (10%); Drowning (1%)	Diagnosis by a clinician	Clinician Diagnosis	0	97% <65	Working Age/All	2		Schizophrenia			Non-fatal suicidal behaviour	1159	South Asia	>=50%	Low/Moderate quality
Tuan	2009	Anxiety disorder	15	Vietnam	1	0	0	0	Hospital	0		potential for selection biases or not stated *	structured interview	Case series	87	28	All ages	Poisoning		Validated interview	CIDI	0	15–24 years (50.8%)	Working Age/All	4				Anxiety	Non-fatal suicidal behaviour	309	East Asia & Pacific	<50%	Low/Moderate quality
Hagaman	2017	Depression symptoms	15	Nepal	0	0	0	1	Police	0		consecutive or obviously representative series of cases*	validated scale	Case Control	172	57	>=18	All methods/not specified	Hanging (63%)	Validated scale	PHQ-9	0	40% <25	Working Age/All	3	Depression				Fatal suicidal behaviour	302	South Asia	>=50%	Low/Moderate quality
Bansal (1)	2011	Other	5	India	1	0	0	0	Hospital			no description	structured interview	Case series	42	42	>=16	All methods/not specified	87% were poisoning; 10% burning; 3% other	Diagnosis by a clinician	Clinician Diagnosis	0	53% were 16-25	Working Age/All	10					Non-fatal suicidal behaviour	100	South Asia	<50%	Low/Moderate quality
de Silva (B)	2000	Schizophrenia	7	Sri Lanka	1	0	0	0	Hospital	0		potential for selection biases or not stated *	clinician diagnosis	Case series	75	54	All ages*	All methods/not specified		Diagnosis by a clinician	Clinician Diagnosis	0	mean 27.1 (12.1) range 15-78	Working Age/All	2		Schizophrenia			Non-fatal suicidal behaviour	140	South Asia	>=50%	Low/Moderate quality
Kurihara	2009	Psychotic disorder	3	Indonesia	0	0	0	1	Police	0		consecutive or obviously representative series of cases*	structured interview	Case Control	38	63	All ages	All methods/not specified	Hanging (68%); Poison (15%), jumping (7%); drowning (5%); stabbing (3%); burning (2%)	Validated interview	SCID	0	41.4 (SD 21.5: range 13 - 87)	Working Age/All	2		Related disorders			Fatal suicidal behaviour	60	East Asia & Pacific	>=50%	High quality
Shakeri	2015	Obsessive compulsive disorder	20	Iran	0	1	0	0	Hospital			potential for selection biases or not stated *	structured interview	Case series	0	0	All ages	All methods/not specified	self-burning (44%); Overdose (37%); Poison (18%); cutting (3%)	Diagnosis by a clinician	Clinician Diagnosis	0	27.7±9.4	Working Age/All	4				OCD	Non-fatal suicidal behaviour	400	Middle East & North Africa	<50%	Low/Moderate quality
Vishnuvardhan	2012	Borderline personality disorder	5	India	1	0	0	0	Hospital			potential for selection biases or not stated *	structured interview	Case series	48	48	>=18	All methods/not specified	Insecticide poisoning (57%); Drugs/poison (38%); Hanging (4%); Electrocution (1%)	Validated interview	SCID	0	21-30 (56%)	Working Age/All	6					Non-fatal suicidal behaviour	100	South Asia	<50%	Low/Moderate quality
Pandey	2013	Substance use disorder	4	India	1	0	0	0	Hospital	0		potential for selection biases or not stated *	validated scale	Case series	42	53	18-60	All methods/not specified		Validated interview	SCID I & II	0		Working Age/All	1			Substance dependence/use disorder		Non-fatal suicidal behaviour	80	South Asia	>=50%	Low/Moderate quality
Yang	2005	Other	45	China	0	0	0	1	Surveillance			consecutive or obviously representative series of cases*	structured interview	Case series	454	51	>=10	All methods/not specified	Pesticide (58%)	Validated interview	SCID	0	20-39 (43%)	Working Age/All	10					Fatal suicidal behaviour	895	East Asia & Pacific	>=50%	High quality
Parkar	2006	Other depression	10	India	1	0	0	0	Hospital			no description	structured interview	Case series	103	53	>=18	All methods/not specified	Insecticide (74%) and Medication overdose (23.5%)	Validated interview	SCID	0	26.4 (8.69)	Working Age/All	3	Depression				Non-fatal suicidal behaviour	196	South Asia	>=50%	Low/Moderate quality
Liu	2018	Anxiety disorder	21	China	1	0	0	0	Hospital	0	Current	consecutive or obviously representative series of cases*	structured interview	Case Control	132	32	15–70	All methods/not specified		Validated interview	SCID	0	43.86 (13.3)	Working Age/All	4				Anxiety	Non-fatal suicidal behaviour	409	East Asia & Pacific	<50%	High quality
Tuan	2009	Bipolar disorder	16	Vietnam	1	0	0	0	Hospital	0		potential for selection biases or not stated *	structured interview	Case series	87	28	All ages	Poisoning		Validated interview	CIDI	0	15–24 years (50.8%)	Working Age/All	3	Bipolar disorder				Non-fatal suicidal behaviour	309	East Asia & Pacific	<50%	Low/Moderate quality
Santos	2009	Bipolar disorder	5	Brazil	1	0	0	0	Hospital	0		consecutive or obviously representative series of cases*	structured interview	Case series	36	38	All ages*	All methods/not specified	medication (39.6%) pesticide (33.3%)	Validated interview	CIDI	1	25 to 49 years (55.2%)	Working Age/All	3	Bipolar disorder				Non-fatal suicidal behaviour	96	Latin America & Caribbean	<50%	High quality
Zarghami	2002	Schizophrenia	13	Iran	1	0	0	1	Hospital	249		potential for selection biases or not stated *	structured interview	Cohort	54	17	All ages	Burning		Validated interview	SCID	0	26.98 years (S.D. = 13.5)	Working Age/All	2		Schizophrenia			Fatal suicidal behaviour	249	Middle East & North Africa	<50%	Low/Moderate quality
Mohammadi	2005	Bipolar mood disorder - II	19	Iran	1	0	0	0	Community (self-report)	0	Current	potential for selection biases or not stated *	validated scale	Cross sectional	110	30	>=18	All methods/not specified		Validated interview	SADS	0		Working Age/All	3	Bipolar disorder				Non-fatal suicidal behaviour	362	Middle East & North Africa	<50%	Low/Moderate quality
Gomes	2009	Bipolar disorder	7	Brazil	1	0	0	0	Hospital	0	Current	potential for selection biases or not stated *	clinician diagnosis	Case series	0	0	10-49	All methods/not specified	Overdose (95%); Jumping (2%); Hanging (2%); Other (2%)	Diagnosis by a clinician	Clinician Diagnosis	0	26.2 years (SD = 10.2)	Working Age/All	3	Bipolar disorder				Non-fatal suicidal behaviour	132	Latin America & Caribbean	<50%	Low/Moderate quality
Sharma	1998	Schizophrenia	4	India	1	0	0	0	Hospital	0		potential for selection biases or not stated *	clinician diagnosis	Case series	35	47	All ages*	All methods/not specified		Diagnosis by a clinician	Clinician Diagnosis	0	16-68	Working Age/All	2		Schizophrenia			Non-fatal suicidal behaviour	75	South Asia	<50%	Low/Moderate quality
Jain	1999	Adjustment disorder	3	India	0	1	1	0	Hospital	0		potential for selection biases or not stated *	clinician diagnosis	Case series	33	59	>=15	All methods/not specified	Pesticide (57%)	Diagnosis by a clinician	Clinician Diagnosis	0	<30 (82%)	Working Age/All	4				Adjustment disorders	Non-fatal suicidal behaviour	56	South Asia	>=50%	Low/Moderate quality
Jain	1999	Schizophrenia	3	India	0	1	1	0	Hospital	0		potential for selection biases or not stated *	clinician diagnosis	Case series	33	59	>=15	All methods/not specified	Pesticide (57%)	Diagnosis by a clinician	Clinician Diagnosis	0	<30 (82%)	Working Age/All	2		Schizophrenia			Non-fatal suicidal behaviour	56	South Asia	>=50%	Low/Moderate quality
Jain	1999	Drug dependence	3	India	0	1	1	0	Hospital	0		potential for selection biases or not stated *	clinician diagnosis	Case series	33	59	>=15	All methods/not specified	Pesticide (57%)	Diagnosis by a clinician	Clinician Diagnosis	0	<30 (82%)	Working Age/All	1			Substance dependence/use disorder		Non-fatal suicidal behaviour	56	South Asia	>=50%	Low/Moderate quality
Galgali	1998	Substance use disorder	5	India	1	0	0	0	Hospital	92		potential for selection biases or not stated *	clinician diagnosis	Case series	158	51	All ages*	Poisoning		Diagnosis by a clinician	Clinician Diagnosis	0	25.3 (8.6)	Working Age/All	1			Substance dependence/use disorder		Non-fatal suicidal behaviour	92	South Asia	>=50%	Low/Moderate quality
Galgali	1998	Personality disorder	5	India	1	0	0	0	Hospital	92		potential for selection biases or not stated *	clinician diagnosis	Case series	158	51	All ages*	Poisoning		Diagnosis by a clinician	Clinician Diagnosis	0	25.3 (8.6)	Working Age/All	6					Non-fatal suicidal behaviour	92	South Asia	>=50%	Low/Moderate quality
Caribe	2012	Panic disorder	6	Brazil	1	0	0	0	Hospital	0		potential for selection biases or not stated *	structured interview	Case Control	51	46	>=18	Poisoning	Pesticide (49%)	Validated interview	MINI	0	32.15 (9.89) years (range, 18Y69 years)	Working Age/All	4				Anxiety	Non-fatal suicidal behaviour	110	Latin America & Caribbean	<50%	Low/Moderate quality
Ma	1999	Neurosis	3	China	1	0	0	0	Hospital	54		potential for selection biases or not stated *	validated scale	Case Control	20	20	All ages*	All methods/not specified	drug overdose (73/98, 74.5%)	Validated interview	Chinese mental health screening scale	1	15-77 (mean=35.4, SD=16)	Working Age/All	4				Other	Non-fatal suicidal behaviour	54	East Asia & Pacific	<50%	Low/Moderate quality
Thanh	2005	Any mental/psych/mood disorder	29	Vietnam	1	0	0	0	Hospital	0		potential for selection biases or not stated *	clinician diagnosis	Case series	189	37	All ages	All methods/not specified	Drug most common in urban and pesticides in rural	Diagnosis by a clinician	Clinician Diagnosis	0	28.3 (12.9)	Working Age/All	99					Non-fatal suicidal behaviour	515	East Asia & Pacific	<50%	Low/Moderate quality
de Silva (B)	2000	Alcohol dependence/use disorder	8	Sri Lanka	1	0	0	0	Hospital	0		potential for selection biases or not stated *	clinician diagnosis	Case series	75	54	All ages*	All methods/not specified		Diagnosis by a clinician	Clinician Diagnosis	0	mean 27.1 (12.1) range 15-78	Working Age/All	1			Alcohol dependence/use disorder		Non-fatal suicidal behaviour	140	South Asia	>=50%	Low/Moderate quality
Mohammadi	2005	Simple phobia	21	Iran	1	0	0	0	Community (self-report)	0	Current	potential for selection biases or not stated *	validated scale	Cross sectional	110	30	>=18	All methods/not specified		Validated interview	SADS	0		Working Age/All	4				Anxiety	Non-fatal suicidal behaviour	362	Middle East & North Africa	<50%	Low/Moderate quality
Mohammadi	2005	Generalised anxiety disorder	21	Iran	1	0	0	0	Community (self-report)	0	Current	potential for selection biases or not stated *	validated scale	Cross sectional	110	30	>=18	All methods/not specified		Validated interview	SADS	0		Working Age/All	4				Anxiety	Non-fatal suicidal behaviour	362	Middle East & North Africa	<50%	Low/Moderate quality
Muralidhara	2011	Somatoform disorder	3	India	1	0	0	0	Hospital	0		potential for selection biases or not stated *	structured interview	Case series	27	53	18-65	All methods/not specified	Pesticde (68.2%); Medicine (21..7%)	Validated interview	SCID	0	27.3 years (mean)	Working Age/All	4				Somatoform disorder	Non-fatal suicidal behaviour	51	South Asia	>=50%	Low/Moderate quality
Unni	1995	Schizophrenia	6	India	0	1	1	0	Hospital	0		consecutive or obviously representative series of cases*	clinician diagnosis	Case Control			>=10	All methods/not specified		Diagnosis by a clinician	Clinician Diagnosis	0	59% <25	Working Age/All	2		Schizophrenia			Non-fatal suicidal behaviour	100	South Asia		Low/Moderate quality
Khan	2008	Schizophrenia	6	Pakistan	0	0	0	1	Police	0		consecutive or obviously representative series of cases*	clinician diagnosis	Case Control	83	83	All ages*	All methods/not specified	hanging (n=40), poisoning (n=26), firearms (n=15) and self-immolation (n=10); 9 other	Diagnosis by a clinician	Clincian Diagnosis	0		Working Age/All	2		Schizophrenia			Fatal suicidal behaviour	100	South Asia	>=50%	Low/Moderate quality
Khan	2008	Acute stress reaction	6	Pakistan	0	0	0	1	Police	0		consecutive or obviously representative series of cases*	clinician diagnosis	Case Control	83	83	All ages*	All methods/not specified	hanging (n=40), poisoning (n=26), firearms (n=15) and self-immolation (n=10); 9 other	Diagnosis by a clinician	Clincian Diagnosis	0		Working Age/All	4				Adjustment disorders	Fatal suicidal behaviour	100	South Asia	>=50%	Low/Moderate quality
Read	1997	Substance use disorder	6	South Africa	1	0	0	0	Hospital	0		potential for selection biases or not stated *	clinician diagnosis	Case series	25	25	13-25	All methods/not specified	Overdose (83%)	Diagnosis by a clinician	Clinician Diagnosis, BDI, Hamilton and the Montgomery- Asberg	0	mode 19	Young	1			Substance dependence/use disorder		Non-fatal suicidal behaviour	100	Sub-Saharan Africa	<50%	Low/Moderate quality
Vishnuvardhan	2012	Alcohol dependence/use disorder	6	India	1	0	0	0	Hospital			potential for selection biases or not stated *	structured interview	Case series	48	48	>=18	All methods/not specified	Insecticide poisoning (57%); Drugs/poison (38%); Hanging (4%); Electrocution (1%)	Validated interview	SCID	0	21-30 (56%)	Working Age/All	1			Alcohol dependence/use disorder		Non-fatal suicidal behaviour	100	South Asia	<50%	Low/Moderate quality
Kulkarni	2013	Schizophrenia and other psychotic disorders	6	India	1	0	0	0	Hospital	0	Current	consecutive or obviously representative series of cases*	structured interview	Case Control	52	52	18-55	All methods/not specified	Pesticides (71%)	Validated interview	SCID and International Personality Disorder Examinination	0	27.31 (8.68)	Working Age/All	2		Schizophrenia			Non-fatal suicidal behaviour	100	South Asia	>=50%	High quality
Zarghami	2002	Anxiety disorder	15	Iran	1	0	0	1	Hospital	249		potential for selection biases or not stated *	structured interview	Cohort	54	17	All ages	Burning		Validated interview	SCID	0	26.98 years (S.D. = 13.5)	Working Age/All	4				Anxiety	Fatal suicidal behaviour	249	Middle East & North Africa	<50%	Low/Moderate quality
Zarghami	2002	Opium dependence	15	Iran	1	0	0	1	Hospital	249		potential for selection biases or not stated *	structured interview	Cohort	54	17	All ages	Burning		Validated interview	SCID	0	26.98 years (S.D. = 13.5)	Working Age/All	1			Substance dependence/use disorder		Fatal suicidal behaviour	249	Middle East & North Africa	<50%	Low/Moderate quality
Khan	1998	Schizophrenia/psychoses	27	Pakistan	1	0	0	0	Hospital	0		potential for selection biases or not stated *	clinician diagnosis	Case series	185	41	All ages	All methods/not specified	Medication (74%)	Diagnosis by a clinician	Clinician Diagnosis	0	majority 16-29	Working Age/All	2		Schizophrenia			Non-fatal suicidal behaviour	447	South Asia	<50%	Low/Moderate quality
Mohammadi	2005	Obsessive compulsive disorder	22	Iran	1	0	0	0	Community (self-report)	0	Current	potential for selection biases or not stated *	validated scale	Cross sectional	110	30	>=18	All methods/not specified		Validated interview	SADS	0		Working Age/All	4				OCD	Non-fatal suicidal behaviour	362	Middle East & North Africa	<50%	Low/Moderate quality
Sheikholeslami	2008	Adjustment disorder	35	Iran	1	0	0	0	Hospital	0		potential for selection biases or not stated *	structured interview	Case series	175	30	All ages*	All methods/not specified	Poisoning (90%) - drugs (87%); pesticide (6%)	Validated interview	SCID I & II	0	23.2 years (SD = 8.2), range 13-74	Working Age/All	4				Adjustment disorders	Non-fatal suicidal behaviour	575	Middle East & North Africa	<50%	Low/Moderate quality
Santos	2009	Dysthymia	6	Brazil	1	0	0	0	Hospital	0		consecutive or obviously representative series of cases*	structured interview	Case series	36	38	All ages*	All methods/not specified	medication (39.6%) pesticide (33.3%)	Validated interview	CIDI	1	25 to 49 years (55.2%)	Working Age/All	3	Depression				Non-fatal suicidal behaviour	96	Latin America & Caribbean	<50%	High quality
Mohammadi	2005	Panic disorder	23	Iran	1	0	0	0	Community (self-report)	0	Current	potential for selection biases or not stated *	validated scale	Cross sectional	110	30	>=18	All methods/not specified		Validated interview	SADS	0		Working Age/All	4				Anxiety	Non-fatal suicidal behaviour	362	Middle East & North Africa	<50%	Low/Moderate quality
Liu	2018	Psychotic disorder	26	China	1	0	0	0	Hospital	0	Current	consecutive or obviously representative series of cases*	structured interview	Case Control	132	32	15–70	All methods/not specified		Validated interview	SCID	0	43.86 (13.3)	Working Age/All	2		Related disorders			Non-fatal suicidal behaviour	409	East Asia & Pacific	<50%	High quality
Caribe	2012	Other	7	Brazil	1	0	0	0	Hospital	0		potential for selection biases or not stated *	structured interview	Case Control	51	46	>=18	Poisoning	Pesticide (49%)	Validated interview	MINI	0	32.15 (9.89) years (range, 18Y69 years)	Working Age/All	10					Non-fatal suicidal behaviour	110	Latin America & Caribbean	<50%	Low/Moderate quality
Caribe	2012	Schizophrenia	7	Brazil	1	0	0	0	Hospital	0		potential for selection biases or not stated *	structured interview	Case Control	51	46	>=18	Poisoning	Pesticide (49%)	Validated interview	MINI	0	32.15 (9.89) years (range, 18Y69 years)	Working Age/All	2		Schizophrenia			Non-fatal suicidal behaviour	110	Latin America & Caribbean	<50%	Low/Moderate quality
Zhang	2010	Substance use disorder	25	China	0	0	0	1	Surveillance	0		consecutive or obviously representative series of cases*	structured interview	Case Control	214	55	15–34	All methods/not specified	Pesticide (73%)	Validated interview	SCID	0	26.85 (6.25)	Working Age/All	1			Substance dependence/use disorder		Fatal suicidal behaviour	392	East Asia & Pacific	>=50%	High quality
Kumar	2006	Adjustment disorder	13	India	1	0	0	0	Hospital			potential for selection biases or not stated *	clinician diagnosis	Case series	104	51	16-65	All methods/not specified	Poisoning most common	Diagnosis by a clinician	Clinician Diagnosis	0	(mean=24.4, S.D.=7.92 for men and mean=24.16, S.D.=8.65 for women)	Working Age/All	4				Adjustment disorders	Non-fatal suicidal behaviour	203	South Asia	>=50%	Low/Moderate quality
Barrimi	2014	Adaptative disorder	2	Morocco	1	0	0	0	Hospital	0	Current	potential for selection biases or not stated *	clinician diagnosis	Case series	18	58	All ages	All methods/not specified	Poisoning (52%)	Diagnosis by a clinician	Clinician Diagnosis	1	31 (mean) 13-65 (range)	Working Age/All	4				Adjustment disorders	Non-fatal suicidal behaviour	31	Middle East & North Africa	>=50%	Low/Moderate quality
Vásquez-Rojas	2013	attention deficit hyperactivity disorder	14	Colombia	1	0	0	0	Hospital	0	Current	potential for selection biases or not stated *	clinician diagnosis	Case series	55	26	Children	All methods/not specified		Diagnosis by a clinician	Clinician Diagnosis	1	average 13	Young	9					Non-fatal suicidal behaviour	213	Latin America & Caribbean	<50%	Low/Moderate quality
Ibiloglu	2016	Dysthymia	7	Turkey	1	0	0	0	Hospital	0		potential for selection biases or not stated *	structured interview	Case series	49	46	18-55	All methods/not specified	Prescription drugs (82%)	Validated interview	Clinician Diagnosis and SCID-I	0	31.86±7.46 years	Working Age/All	3	Depression				Non-fatal suicidal behaviour	106	Europe & Central Asia	<50%	Low/Moderate quality
Xiao	2011	Psychotic disorder	41	China	1	0	0	0	Hospital	0		consecutive or obviously representative series of cases*	structured interview	Case series	160	26	All ages*	All methods/not specified	pesticide ingestion (75.8%)	Validated interview	SCID	1	mean=33±13	Working Age/All	2		Related disorders			Non-fatal suicidal behaviour	617	East Asia & Pacific	<50%	High quality
Cherif	2012	Anxiety disorder	2	Tunisia	1	0	0	0	Hospital	0	Current	potential for selection biases or not stated *	clinician diagnosis	Case Control			Adolescents	All methods/not specified	Drug poisoning (67%)	Diagnosis by a clinician	Clinician Diagnosis	1	16.8 years (± 2.05)	Young	4				Anxiety	Non-fatal suicidal behaviour	30	Middle East & North Africa		Low/Moderate quality
Ahmadi	2010	Dysthymia	2	Iran	1	0	0	0	Hospital	0		potential for selection biases or not stated *	clinician diagnosis	Case Control	4	13	All ages*	Burning		Diagnosis by a clinician		0	mean age of 28 years	Working Age/All	3	Depression				Non-fatal suicidal behaviour	30	Middle East & North Africa	<50%	Low/Moderate quality
Cherif	2012	Schizophrenia	2	Tunisia	1	0	0	0	Hospital	0	Current	potential for selection biases or not stated *	clinician diagnosis	Case Control			Adolescents	All methods/not specified	Drug poisoning (67%)	Diagnosis by a clinician	Clinician Diagnosis	1	16.8 years (± 2.05)	Young	2		Schizophrenia			Non-fatal suicidal behaviour	30	Middle East & North Africa		Low/Moderate quality
Ahmadi	2010	Borderline personality disorder	2	Iran	1	0	0	0	Hospital	0		potential for selection biases or not stated *	clinician diagnosis	Case Control	4	13	All ages*	Burning		Diagnosis by a clinician		0	mean age of 28 years	Working Age/All	6					Non-fatal suicidal behaviour	30	Middle East & North Africa	<50%	Low/Moderate quality
Kurihara	2009	Substance use disorder	4	Indonesia	0	0	0	1	Police	0		consecutive or obviously representative series of cases*	structured interview	Case Control	38	63	All ages	All methods/not specified	Hanging (68%); Poison (15%), jumping (7%); drowning (5%); stabbing (3%); burning (2%)	Validated interview	SCID	0	41.4 (SD 21.5: range 13 - 87)	Working Age/All	1			Substance dependence/use disorder		Fatal suicidal behaviour	60	East Asia & Pacific	>=50%	High quality
Sharma	1998	Alcohol dependence/use disorder	5	India	1	0	0	0	Hospital	0		potential for selection biases or not stated *	clinician diagnosis	Case series	35	47	All ages*	All methods/not specified		Diagnosis by a clinician	Clinician Diagnosis	0	16-68	Working Age/All	1			Alcohol dependence/use disorder		Non-fatal suicidal behaviour	75	South Asia	<50%	Low/Moderate quality
Kurihara	2009	Adjustment disorder	4	Indonesia	0	0	0	1	Police	0		consecutive or obviously representative series of cases*	structured interview	Case Control	38	63	All ages	All methods/not specified	Hanging (68%); Poison (15%), jumping (7%); drowning (5%); stabbing (3%); burning (2%)	Validated interview	SCID	0	41.4 (SD 21.5: range 13 - 87)	Working Age/All	4				Adjustment disorders	Fatal suicidal behaviour	60	East Asia & Pacific	>=50%	High quality
Kar	2010	Psychotic disorder	10	India	1	0	0	0	Hospital	0		potential for selection biases or not stated *	clinician diagnosis	Case Control	65	44	All ages	All methods/not specified	Poisoning (41%); Hanging (35%)l Drowning (9%); Railway/road (4%): Stabbing (3%): Fire (2%); Electrocution (1%): Jumping (1%)	Diagnosis by a clinician	Clinician Diagnosis	0	12-70 years	Working Age/All	2		Related disorders			Non-fatal suicidal behaviour	149	South Asia	<50%	Low/Moderate quality
Wang	2012	Schizophrenia	4	China	1	0	0	0	Community (self-report)	0		consecutive or obviously representative series of cases*	structured interview	Cross sectional			>=18	All methods/not specified		Validated interview	SCID	1	19-85 (median=37)	Working Age/All	2		Schizophrenia			Non-fatal suicidal behaviour	59	East Asia & Pacific		High quality
Qusar	2009	Schizophrenia	3	Bangladesh	1	0	0	0	Hospital	0		potential for selection biases or not stated *	clinician diagnosis	Case series	18	41	All ages*	All methods/not specified	Poisoning (95%)	Diagnosis by a clinician	Clinician Diagnosis	0	14-65	Working Age/All	2		Schizophrenia			Non-fatal suicidal behaviour	44	South Asia	<50%	Low/Moderate quality
Kumar	2006	Personality disorder	14	India	1	0	0	0	Hospital			potential for selection biases or not stated *	clinician diagnosis	Case series	104	51	16-65	All methods/not specified	Poisoning most common	Diagnosis by a clinician	Clinician Diagnosis	0	(mean=24.4, S.D.=7.92 for men and mean=24.16, S.D.=8.65 for women)	Working Age/All	6					Non-fatal suicidal behaviour	203	South Asia	>=50%	Low/Moderate quality
Kumar	2006	Alcohol dependence/use disorder	14	India	1	0	0	0	Hospital			potential for selection biases or not stated *	clinician diagnosis	Case series	104	51	16-65	All methods/not specified	Poisoning most common	Diagnosis by a clinician	Clinician Diagnosis	0	(mean=24.4, S.D.=7.92 for men and mean=24.16, S.D.=8.65 for women)	Working Age/All	1			Alcohol dependence/use disorder		Non-fatal suicidal behaviour	203	South Asia	>=50%	Low/Moderate quality
Khazaei	2003	Substance use disorder	21	Iran	1	0	0	0	Hospital	0		potential for selection biases or not stated *	clinician diagnosis	Case Control	131	44	All ages*	All methods/not specified		Diagnosis by a clinician	Clinician Diagnosis	1		Working Age/All	1			Substance dependence/use disorder		Non-fatal suicidal behaviour	301	Middle East & North Africa	<50%	Low/Moderate quality
Kulkarni	2013	Premenstrual dysphoric disorder	7	India	1	0	0	0	Hospital	0	Current	consecutive or obviously representative series of cases*	structured interview	Case Control	52	52	18-55	All methods/not specified	Pesticides (71%)	Validated interview	SCID and International Personality Disorder Examinination	0	27.31 (8.68)	Working Age/All	3	Mood disorder				Non-fatal suicidal behaviour	100	South Asia	>=50%	High quality
Chatterjee	2015	Schizophrenia	7	India	1	0	0	0	Hospital	0		consecutive or obviously representative series of cases*	clinician diagnosis	Case Control	34	34	All ages*	All methods/not specified		Diagnosis by a clinician	Clinician Diagnosis	0		Working Age/All	2		Schizophrenia			Non-fatal suicidal behaviour	100	South Asia	<50%	Low/Moderate quality
Ali	2014	Schizophrenia	23	Malaysia	0	0	0	1	Coroners	0	Current	consecutive or obviously representative series of cases*	clinician diagnosis	Case series	244	74	All ages	All methods/not specified		Diagnosis by a clinician	Clinician Diagnosis	0	Median 37 (IQR 24)	Working Age/All	2		Schizophrenia			Fatal suicidal behaviour	328	East Asia & Pacific	>=50%	Low/Moderate quality
Aghanwa	2004	Organic mental disorder	9	Fiji	1	0	0	0	Hospital	0		potential for selection biases or not stated *	clinician diagnosis	Case series	40	31	All ages	All methods/not specified	Violent methods incl. hangin/burning/etc (11%); Herbicide (38%); Drug overdose (51%)	Diagnosis by a clinician	Clinician Diagnosis	0	Male: 25.15 (9.51); Female: 22.99 (8.1)	Working Age/All	0					Non-fatal suicidal behaviour	128	East Asia & Pacific	<50%	Low/Moderate quality
Aghanwa	2004	Personality disorder	9	Fiji	1	0	0	0	Hospital	0		potential for selection biases or not stated *	clinician diagnosis	Case series	40	31	All ages	All methods/not specified	Violent methods incl. hangin/burning/etc (11%); Herbicide (38%); Drug overdose (51%)	Diagnosis by a clinician	Clinician Diagnosis	0	Male: 25.15 (9.51); Female: 22.99 (8.1)	Working Age/All	6					Non-fatal suicidal behaviour	128	East Asia & Pacific	<50%	Low/Moderate quality
Caribe	2012	Substance abuse (non-alcohol)	8	Brazil	1	0	0	0	Hospital	0		potential for selection biases or not stated *	structured interview	Case Control	51	46	>=18	Poisoning	Pesticide (49%)	Validated interview	MINI	0	32.15 (9.89) years (range, 18Y69 years)	Working Age/All	1			Substance dependence/use disorder		Non-fatal suicidal behaviour	110	Latin America & Caribbean	<50%	Low/Moderate quality
Kinyanda	2004	Alcohol dependence/use disorder	7	Uganda	1	0	0	0	Hospital	96		consecutive or obviously representative series of cases*	clinician diagnosis		63	64	>=15	All methods/not specified	Pesticide (45%); Medicaiton (35%)	Diagnosis by a clinician	Clinician Diagnosis	0	50% <25	Working Age/All	1			Alcohol dependence/use disorder		Non-fatal suicidal behaviour	96	Sub-Saharan Africa	>=50%	Low/Moderate quality
Santos	2009	Generalised anxiety disorder	7	Brazil	1	0	0	0	Hospital	0		consecutive or obviously representative series of cases*	structured interview	Case series	36	38	All ages*	All methods/not specified	medication (39.6%) pesticide (33.3%)	Validated interview	CIDI	1	25 to 49 years (55.2%)	Working Age/All	4				Anxiety	Non-fatal suicidal behaviour	96	Latin America & Caribbean	<50%	High quality
Kinyanda	2004	Schizophrenia	7	Uganda	1	0	0	0	Hospital	96		consecutive or obviously representative series of cases*	clinician diagnosis		63	64	>=15	All methods/not specified	Pesticide (45%); Medicaiton (35%)	Diagnosis by a clinician	Clinician Diagnosis	0	50% <25	Working Age/All	2		Schizophrenia			Non-fatal suicidal behaviour	96	Sub-Saharan Africa	>=50%	Low/Moderate quality
Palacio	2007	Schizophrenia and other psychotic disorders	8	Colombia	0	0	0	1	Coroners			no description	clinician diagnosis	Case Control	87	81	All Ages*	All methods/not specified	51 (47.2%) hanging, 24 (22.2%) gunshot, 17 (15.7%) poisoning, 7 (6.5%) jumping from a height, 3 (2.8%) sharp weapon wound, and 6 (5.6%) others.	Diagnosis by a clinician	Clinician Diagnosis	0	median 29 years (Interquartile range: 19.25–42)	Working Age/All	2		Schizophrenia			Fatal suicidal behaviour	108	Latin America & Caribbean	>=50%	Low/Moderate quality
Samaraweera	2008	Alcohol dependence/use disorder	2	Sri Lanka	0	0	0	1	Coroners	0		consecutive or obviously representative series of cases*	clinician diagnosis	Case series	19	70	All ages*	All methods/not specified		Diagnosis by a clinician	Clinician Diagnosis	0	15-74	Working Age/All	1			Alcohol dependence/use disorder		Fatal suicidal behaviour	27	South Asia	>=50%	Low/Moderate quality
Kumar	2015	Other	86	India	1	0	0	0	Hospital	0	Current	potential for selection biases or not stated *	clinician diagnosis	Case series	577	50	All ages	All methods/not specified	Poisoning (76%); Cutting/jumping/burning/others (11%); Hanging (10%); Drowning (1%)	Diagnosis by a clinician	Clinician Diagnosis	0	97% <65	Working Age/All	10					Non-fatal suicidal behaviour	1159	South Asia	>=50%	Low/Moderate quality
Pearson	2002	Other diagnosis	11	China	1	0	0	0	Hospital			potential for selection biases or not stated *	structured interview	Case series	0	0	15-35	All methods/not specified	129 (87.8%) agri poisoning	Validated interview	SCID	0	26 (5.2)	Working Age/All	10					Non-fatal suicidal behaviour	147	East Asia & Pacific	<50%	Low/Moderate quality
Vásquez-Rojas	2013	oppositional defiant disorder	16	Colombia	1	0	0	0	Hospital	0	Current	potential for selection biases or not stated *	clinician diagnosis	Case series	55	26	Children	All methods/not specified		Diagnosis by a clinician	Clinician Diagnosis	1	average 13	Young	9					Non-fatal suicidal behaviour	213	Latin America & Caribbean	<50%	Low/Moderate quality
Vásquez-Rojas	2013	Obsessive compulsive disorder	16	Colombia	1	0	0	0	Hospital	0	Current	potential for selection biases or not stated *	clinician diagnosis	Case series	55	26	Children	All methods/not specified		Diagnosis by a clinician	Clinician Diagnosis	1	average 13	Young	4				OCD	Non-fatal suicidal behaviour	213	Latin America & Caribbean	<50%	Low/Moderate quality
Bi	2010	Psychotic disorder	18	China	1	0	0	0	Hospital	0	Current	consecutive or obviously representative series of cases*	structured interview	Case series	53	22	>=15	All methods/not specified	self-poisoning (92%)	Validated interview	SCID	0	32.5 years (S.D.=14.0)	Working Age/All	2		Related disorders			Non-fatal suicidal behaviour	239	East Asia & Pacific	<50%	High quality
Wei	2013	Psychotic disorder	18	China	1	0	0	0	Hospital			potential for selection biases or not stated *	structured interview	Case series	53	22	>=15	All methods/not specified	Self poisoning (93%); Self-injury (7%)	Validated interview	SCID	0	men (mean=34.66, S.D.=17.91) and women (mean=31.92, S.D.=12.60)	Working Age/All	2		Related disorders			Non-fatal suicidal behaviour	239	East Asia & Pacific	<50%	Low/Moderate quality
Zhang	2004	Mood disorder	5	China	0	0	0	1	Surveillance	0		potential for selection biases or not stated *	structured interview	Case Control	48	73	All ages	All methods/not specified	Pesticide (70%); Hanging (23%); Drowning (3%); Others (4%)	Validated interview	SCID	0	45.5 (17.1)	Working Age/All	3	Mood disorder				Fatal suicidal behaviour	66	East Asia & Pacific	>=50%	Low/Moderate quality
Tuan	2009	Substance use disorder	24	Vietnam	1	0	0	0	Hospital	0		potential for selection biases or not stated *	structured interview	Case series	87	28	All ages	Poisoning		Validated interview	CIDI	0	15–24 years (50.8%)	Working Age/All	1			Substance dependence/use disorder		Non-fatal suicidal behaviour	309	East Asia & Pacific	<50%	Low/Moderate quality
Muralidhara	2011	Substance use disorder	4	India	1	0	0	0	Hospital	0		potential for selection biases or not stated *	structured interview	Case series	27	53	18-65	All methods/not specified	Pesticde (68.2%); Medicine (21..7%)	Validated interview	SCID	0	27.3 years (mean)	Working Age/All	1			Substance dependence/use disorder		Non-fatal suicidal behaviour	51	South Asia	>=50%	Low/Moderate quality
Reza	2013	Mood episode	9	Bangladesh	1	0	0	1	Community (self-report)			potential for selection biases or not stated *	structured interview	Case series	44	39	All ages	All methods/not specified		Validated interview	SCID	0	20-39 65.5%	Working Age/All	3	Mood disorder				Non-fatal suicidal behaviour	113	South Asia	<50%	Low/Moderate quality
Read	1997	Bulimia	8	South Africa	1	0	0	0	Hospital	0		potential for selection biases or not stated *	clinician diagnosis	Case series	25	25	13-25	All methods/not specified	Overdose (83%)	Diagnosis by a clinician	Clinician Diagnosis, BDI, Hamilton and the Montgomery- Asberg	0	mode 19	Young	5					Non-fatal suicidal behaviour	100	Sub-Saharan Africa	<50%	Low/Moderate quality
Shakeri	2015	Psychotic disorder	32	Iran	0	1	0	0	Hospital			potential for selection biases or not stated *	structured interview	Case series	0	0	All ages	All methods/not specified	self-burning (44%); Overdose (37%); Poison (18%); cutting (3%)	Diagnosis by a clinician	Clinician Diagnosis	0	27.7±9.4	Working Age/All	2		Related disorders			Non-fatal suicidal behaviour	400	Middle East & North Africa	<50%	Low/Moderate quality
Unni	1995	Alcohol dependence/use disorder	8	India	0	1	1	0	Hospital	0		consecutive or obviously representative series of cases*	clinician diagnosis	Case Control			>=10	All methods/not specified		Diagnosis by a clinician	Clinician Diagnosis	0	59% <25	Working Age/All	1			Alcohol dependence/use disorder		Non-fatal suicidal behaviour	100	South Asia		Low/Moderate quality
Srivastava	2004	Alcohol dependence/use disorder	11	India	1	0	0	0	Hospital	0		potential for selection biases or not stated *	clinician diagnosis	Case series	65	47	All ages*	All methods/not specified	Poisoning most common method	Diagnosis by a clinician	Clinician Diagnosis	0	25.31 ( SD=9.04 )	Working Age/All	1			Alcohol dependence/use disorder		Non-fatal suicidal behaviour	137	South Asia	<50%	Low/Moderate quality
Liu	2018	Substance use disorder	33	China	1	0	0	0	Hospital	0	Current	consecutive or obviously representative series of cases*	structured interview	Case Control	132	32	15–70	All methods/not specified		Validated interview	SCID	0	43.86 (13.3)	Working Age/All	1			Substance dependence/use disorder		Non-fatal suicidal behaviour	409	East Asia & Pacific	<50%	High quality
Pérez-Olmos	2007	Impulse control disorder	7	Colombia	1	0	0	0	Hospital	86		potential for selection biases or not stated *	clinician diagnosis	Case series	26	27	11-18	All methods/not specified	Poisoning (97%)	Diagnosis by a clinician	Clinician Diagnosis	1	72% <=16	Young	6					Non-fatal suicidal behaviour	86	Latin America & Caribbean	<50%	Low/Moderate quality
Sheikholeslami	2008	Personality disorder	47	Iran	1	0	0	0	Hospital	0		potential for selection biases or not stated *	structured interview	Case series	175	30	All ages*	All methods/not specified	Poisoning (90%) - drugs (87%); pesticide (6%)	Validated interview	SCID I & II	0	23.2 years (SD = 8.2), range 13-74	Working Age/All	6					Non-fatal suicidal behaviour	575	Middle East & North Africa	<50%	Low/Moderate quality
Caribe	2012	Bipolar disorder	9	Brazil	1	0	0	0	Hospital	0		potential for selection biases or not stated *	structured interview	Case Control	51	46	>=18	Poisoning	Pesticide (49%)	Validated interview	MINI	0	32.15 (9.89) years (range, 18Y69 years)	Working Age/All	3	Bipolar disorder				Non-fatal suicidal behaviour	110	Latin America & Caribbean	<50%	Low/Moderate quality
Abbas	2018	Other	53	Iraq	0	0	0	1	Police	0		consecutive or obviously representative series of cases*	clinician diagnosis	Case series	374	58	All ages	All methods/not specified	Hanging (41%)	Diagnosis by a clinician		0	Mean age 27	Working Age/All	10					Fatal suicidal behaviour	647	Middle East & North Africa	>=50%	Low/Moderate quality
Chandrasekaran	2005	Alcohol dependence/use disorder	30	India	1	0	0	0	Hospital	0	Current	potential for selection biases or not stated *	structured interview	Case series	153	45	18+	All methods/not specified	90.6% self poisoning	Validated interview	MINI	0	Majority 18-25	Working Age/All	1			Alcohol dependence/use disorder		Non-fatal suicidal behaviour	341	South Asia	<50%	Low/Moderate quality
Yang	2005	Substance use disorder	79	China	0	0	0	1	Surveillance			consecutive or obviously representative series of cases*	structured interview	Case series	454	51	>=10	All methods/not specified	Pesticide (58%)	Validated interview	SCID	0	20-39 (43%)	Working Age/All	1			Substance dependence/use disorder		Fatal suicidal behaviour	895	East Asia & Pacific	>=50%	High quality
Farzaneh	2010	Personality disorder	22	Iran	1	0	0	0	Hospital	0		potential for selection biases or not stated *	clinician diagnosis	Case Control	48	19	12-18	Poisoning		Diagnosis by a clinician	Clinician Diagnosis	0	16.13 ±1.42 years (range: 13-18)	Young	6					Non-fatal suicidal behaviour	248	Middle East & North Africa	<50%	Low/Moderate quality
Xiao	2011	Other	55	China	1	0	0	0	Hospital	0		consecutive or obviously representative series of cases*	structured interview	Case series	160	26	All ages*	All methods/not specified	pesticide ingestion (75.8%)	Validated interview	SCID	1	mean=33±13	Working Age/All	10					Non-fatal suicidal behaviour	617	East Asia & Pacific	<50%	High quality
Rajapakse	2014	Hazardous drinking	85	Sri Lanka	1	0	0	0	Hospital			potential for selection biases or not stated *	validated scale	Case series	419	44	>=14	Poisoning		Validated interview	GAD-7, PHQ-9 and AUDIT	0	Median age 22	Working Age/All	1			Alcohol dependence/use disorder		Non-fatal suicidal behaviour	949	South Asia	<50%	Low/Moderate quality
Shakeri	2015	Personality disorder	36	Iran	0	1	0	0	Hospital			potential for selection biases or not stated *	structured interview	Case series	0	0	All ages	All methods/not specified	self-burning (44%); Overdose (37%); Poison (18%); cutting (3%)	Diagnosis by a clinician	Clinician Diagnosis	0	27.7±9.4	Working Age/All	6					Non-fatal suicidal behaviour	400	Middle East & North Africa	<50%	Low/Moderate quality
Ndosi	1997	Neurotic disorder	27	Tanzania	1	0	0	0	Hospital	0	Current	consecutive or obviously representative series of cases*	clinician diagnosis	Case series	94	31	All ages	All methods/not specified	Overdoses (91%)	Diagnosis by a clinician	Clinician Diagnosis	0	23.7 years (range 13-60 years)	Working Age/All	4				Other	Non-fatal suicidal behaviour	300	Sub-Saharan Africa	<50%	Low/Moderate quality
Tuan	2009	Adjustment disorder	28	Vietnam	1	0	0	0	Hospital	0		potential for selection biases or not stated *	structured interview	Case series	87	28	All ages	Poisoning		Validated interview	CIDI	0	15–24 years (50.8%)	Working Age/All	4				Adjustment disorders	Non-fatal suicidal behaviour	309	East Asia & Pacific	<50%	Low/Moderate quality
Qusar	2009	Personality disorder	4	Bangladesh	1	0	0	0	Hospital	0		potential for selection biases or not stated *	clinician diagnosis	Case series	18	41	All ages*	All methods/not specified	Poisoning (95%)	Diagnosis by a clinician	Clinician Diagnosis	0	14-65	Working Age/All	6					Non-fatal suicidal behaviour	44	South Asia	<50%	Low/Moderate quality
Fresan	2015	Schizophrenia	13	Mexico	0	1	0	0	Hospital	0		consecutive or obviously representative series of cases*	clinician diagnosis	Case series	51	36	15-60	All methods/not specified		Diagnosis by a clinician	Clinician Diagnosis	0	27.02 years (SD = 9.69, range 15–57 years old)	Working Age/All	2		Schizophrenia			Non-fatal suicidal behaviour	140	Latin America & Caribbean	<50%	Low/Moderate quality
Santos	2009	Agrophobia	9	Brazil	1	0	0	0	Hospital	0		consecutive or obviously representative series of cases*	structured interview	Case series	36	38	All ages*	All methods/not specified	medication (39.6%) pesticide (33.3%)	Validated interview	CIDI	1	25 to 49 years (55.2%)	Working Age/All	4				Anxiety	Non-fatal suicidal behaviour	96	Latin America & Caribbean	<50%	High quality
Ibiloglu	2016	Social phobia	10	Turkey	1	0	0	0	Hospital	0		potential for selection biases or not stated *	structured interview	Case series	49	46	18-55	All methods/not specified	Prescription drugs (82%)	Validated interview	Clinician Diagnosis and SCID-I	0	31.86±7.46 years	Working Age/All	4				Anxiety	Non-fatal suicidal behaviour	106	Europe & Central Asia	<50%	Low/Moderate quality
Yang	2005	Schizophrenia and Associated Disorders	85	China	0	0	0	1	Surveillance			consecutive or obviously representative series of cases*	structured interview	Case series	454	51	>=10	All methods/not specified	Pesticide (58%)	Validated interview	SCID	0	20-39 (43%)	Working Age/All	2		Schizophrenia			Fatal suicidal behaviour	895	East Asia & Pacific	>=50%	High quality
van der Hoek	2005	Alcohol dependence/use disorder	4	Sri Lanka	1	0	0	0	Hospital	42		potential for selection biases or not stated *	structured interview	Case Control	121	61	>=16	Poisoning	Pesticide poisoning	Validated interview	CIDI-SF	0	62% 16-29	Working Age/All	1			Alcohol dependence/use disorder		Non-fatal suicidal behaviour	42	South Asia	>=50%	Low/Moderate quality
Cosar	1997	Alcohol dependence/use disorder	18	Turkey	1	0	0	0	Hospital	0	Current	potential for selection biases or not stated *	clinician diagnosis	Case series	74	40	All ages	All methods/not specified	Drug overdose (61%); Cutting (16%); Jumping (12%); Shooting (2%); Hanging (6%)	Diagnosis by a clinician	Clinician Diagnosis	0	Mean age female: 32.7; male: 33.1	Working Age/All	1			Alcohol dependence/use disorder		Non-fatal suicidal behaviour	185	Europe & Central Asia	<50%	Low/Moderate quality
Kumar	1998	Alcohol dependence/use disorder	10	India	1	0	0	0	Hospital	0		potential for selection biases or not stated *	clinician diagnosis	Case Control	65	65	All ages*	All methods/not specified	Pesticide (53%)	Diagnosis by a clinician	Clinician Diagnosis	0	71% <30	Working Age/All	1			Alcohol dependence/use disorder		Non-fatal suicidal behaviour	100	South Asia	>=50%	Low/Moderate quality
Ahmadi	2010	Substance use disorder	3	Iran	1	0	0	0	Hospital	0		potential for selection biases or not stated *	clinician diagnosis	Case Control	4	13	All ages*	Burning		Diagnosis by a clinician		0	mean age of 28 years	Working Age/All	1			Substance dependence/use disorder		Non-fatal suicidal behaviour	30	Middle East & North Africa	<50%	Low/Moderate quality
Pandey	2013	Adjustment disorder	8	India	1	0	0	0	Hospital	0		potential for selection biases or not stated *	validated scale	Case series	42	53	18-60	All methods/not specified		Validated interview	SCID I & II	0		Working Age/All	4				Adjustment disorders	Non-fatal suicidal behaviour	80	South Asia	>=50%	Low/Moderate quality
Bhise	2016	Alcohol dependence/use disorder	10	India	0	0	0	1	Coroners	0		potential for selection biases or not stated *	clinician diagnosis	Case Control	88	90	All ages*	All methods/not specified	Pesticide (68%)	Diagnosis by a clinician	Clinician Diagnosis	0		Working Age/All	1			Alcohol dependence/use disorder		Fatal suicidal behaviour	98	South Asia	>=50%	Low/Moderate quality
Diehl	2009	Substance use disorder	4	Brazil	1	0	0	0	Hospital	0	Current	potential for selection biases or not stated *	clinician diagnosis	Case series			All ages	All methods/not specified		Diagnosis by a clinician	Clinician Diagnosis	0		Working Age/All	1			Substance dependence/use disorder		Non-fatal suicidal behaviour	39	Latin America & Caribbean		Low/Moderate quality
Khazaei	2003	Communication disorder	31	Iran	1	0	0	0	Hospital	0		potential for selection biases or not stated *	clinician diagnosis	Case Control	131	44	All ages*	All methods/not specified		Diagnosis by a clinician	Clinician Diagnosis	1		Working Age/All	8					Non-fatal suicidal behaviour	301	Middle East & North Africa	<50%	Low/Moderate quality
Ali	2014	Depression	34	Malaysia	0	0	0	1	Coroners	0	Current	consecutive or obviously representative series of cases*	clinician diagnosis	Case series	244	74	All ages	All methods/not specified		Diagnosis by a clinician	Clinician Diagnosis	0	Median 37 (IQR 24)	Working Age/All	3	Depression				Fatal suicidal behaviour	328	East Asia & Pacific	>=50%	Low/Moderate quality
Wei	2013	Anxiety disorder	25	China	1	0	0	0	Hospital			potential for selection biases or not stated *	structured interview	Case series	53	22	>=15	All methods/not specified	Self poisoning (93%); Self-injury (7%)	Validated interview	SCID	0	men (mean=34.66, S.D.=17.91) and women (mean=31.92, S.D.=12.60)	Working Age/All	4				Anxiety	Non-fatal suicidal behaviour	239	East Asia & Pacific	<50%	Low/Moderate quality
Sharma	1998	Acute stress reaction	8	India	1	0	0	0	Hospital	0		potential for selection biases or not stated *	clinician diagnosis	Case series	35	47	All ages*	All methods/not specified		Diagnosis by a clinician	Clinician Diagnosis	0	16-68	Working Age/All	4				Adjustment disorders	Non-fatal suicidal behaviour	75	South Asia	<50%	Low/Moderate quality
Kumar	2015	Substance use disorder	124	India	1	0	0	0	Hospital	0	Current	potential for selection biases or not stated *	clinician diagnosis	Case series	577	50	All ages	All methods/not specified	Poisoning (76%); Cutting/jumping/burning/others (11%); Hanging (10%); Drowning (1%)	Diagnosis by a clinician	Clinician Diagnosis	0	97% <65	Working Age/All	1			Substance dependence/use disorder		Non-fatal suicidal behaviour	1159	South Asia	>=50%	Low/Moderate quality
Bi	2010	Anxiety disorder	26	China	1	0	0	0	Hospital	0	Current	consecutive or obviously representative series of cases*	structured interview	Case series	53	22	>=15	All methods/not specified	self-poisoning (92%)	Validated interview	SCID	0	32.5 years (S.D.=14.0)	Working Age/All	4				Anxiety	Non-fatal suicidal behaviour	239	East Asia & Pacific	<50%	High quality
Latha	1996	Alcohol abuse	8	India	1	0	0	0	Hospital	0		potential for selection biases or not stated *	clinician diagnosis	Case series	45	62	All ages*	All methods/not specified	Pesticide (67%)	Diagnosis by a clinician	Clinician Diagnosis & BDI	0	The mean age (kSD) of men was 29.5+- 12.4 years, and that of women was 24.2+-9.5 years	Working Age/All	1			Alcohol dependence/use disorder		Non-fatal suicidal behaviour	73	South Asia	>=50%	Low/Moderate quality
Khazaei	2003	Personality disorder	33	Iran	1	0	0	0	Hospital	0		potential for selection biases or not stated *	clinician diagnosis	Case Control	131	44	All ages*	All methods/not specified		Diagnosis by a clinician	Clinician Diagnosis	1		Working Age/All	6					Non-fatal suicidal behaviour	301	Middle East & North Africa	<50%	Low/Moderate quality
Samaraweera	2008	Psychotic illness	3	Sri Lanka	0	0	0	1	Coroners	0		consecutive or obviously representative series of cases*	clinician diagnosis	Case series	19	70	All ages*	All methods/not specified		Diagnosis by a clinician	Clinician Diagnosis	0	15-74	Working Age/All	2		Related disorders			Fatal suicidal behaviour	27	South Asia	>=50%	Low/Moderate quality
Ma	1999	Schizophrenia	6	China	1	0	0	0	Hospital	54		potential for selection biases or not stated *	validated scale	Case Control	20	20	All ages*	All methods/not specified	drug overdose (73/98, 74.5%)	Validated interview	Chinese mental health screening scale	1	15-77 (mean=35.4, SD=16)	Working Age/All	2		Schizophrenia			Non-fatal suicidal behaviour	54	East Asia & Pacific	<50%	Low/Moderate quality
Zhang	2010	Schizophrenia and other psychotic disorders	44	China	0	0	0	1	Surveillance	0		consecutive or obviously representative series of cases*	structured interview	Case Control	214	55	15–34	All methods/not specified	Pesticide (73%)	Validated interview	SCID	0	26.85 (6.25)	Working Age/All	2		Schizophrenia			Fatal suicidal behaviour	392	East Asia & Pacific	>=50%	High quality
Zarghami	2002	Dysthymia	28	Iran	1	0	0	1	Hospital	249		potential for selection biases or not stated *	structured interview	Cohort	54	17	All ages	Burning		Validated interview	SCID	0	26.98 years (S.D. = 13.5)	Working Age/All	3	Depression				Fatal suicidal behaviour	249	Middle East & North Africa	<50%	Low/Moderate quality
Paholpak	2012	Substance use disorder	949	Thailand	1	0	0	1	Hospital			consecutive or obviously representative series of cases*	structured interview	Case series			All ages	All methods/not specified		Diagnosis by a clinician	Clinician Diagnosis	0		Working Age/All	1			Substance dependence/use disorder		Non-fatal suicidal behaviour	8426	East Asia & Pacific		High quality
Ibiloglu	2016	Panic disorder	12	Turkey	1	0	0	0	Hospital	0		potential for selection biases or not stated *	structured interview	Case series	49	46	18-55	All methods/not specified	Prescription drugs (82%)	Validated interview	Clinician Diagnosis and SCID-I	0	31.86±7.46 years	Working Age/All	4				Anxiety	Non-fatal suicidal behaviour	106	Europe & Central Asia	<50%	Low/Moderate quality
Khazaei	2003	Adjustment disorder	35	Iran	1	0	0	0	Hospital	0		potential for selection biases or not stated *	clinician diagnosis	Case Control	131	44	All ages*	All methods/not specified		Diagnosis by a clinician	Clinician Diagnosis	1		Working Age/All	4				Adjustment disorders	Non-fatal suicidal behaviour	301	Middle East & North Africa	<50%	Low/Moderate quality
Khazaei	2003	Dysthymia	35	Iran	1	0	0	0	Hospital	0		potential for selection biases or not stated *	clinician diagnosis	Case Control	131	44	All ages*	All methods/not specified		Diagnosis by a clinician	Clinician Diagnosis	1		Working Age/All	3	Depression				Non-fatal suicidal behaviour	301	Middle East & North Africa	<50%	Low/Moderate quality
Srivastava	2004	Any mental/psych/mood disorder	16	India	1	0	0	0	Hospital	0		potential for selection biases or not stated *	clinician diagnosis	Case series	65	47	All ages*	All methods/not specified	Poisoning most common method	Diagnosis by a clinician	Clinician Diagnosis	0	25.31 ( SD=9.04 )	Working Age/All	99					Non-fatal suicidal behaviour	137	South Asia	<50%	Low/Moderate quality
Caribe	2012	Alcohol dependence/use disorder	13	Brazil	1	0	0	0	Hospital	0		potential for selection biases or not stated *	structured interview	Case Control	51	46	>=18	Poisoning	Pesticide (49%)	Validated interview	MINI	0	32.15 (9.89) years (range, 18Y69 years)	Working Age/All	1			Alcohol dependence/use disorder		Non-fatal suicidal behaviour	110	Latin America & Caribbean	<50%	Low/Moderate quality
Vishnuvardhan	2012	Dysthymia	12	India	1	0	0	0	Hospital			potential for selection biases or not stated *	structured interview	Case series	48	48	>=18	All methods/not specified	Insecticide poisoning (57%); Drugs/poison (38%); Hanging (4%); Electrocution (1%)	Validated interview	SCID	0	21-30 (56%)	Working Age/All	3	Depression				Non-fatal suicidal behaviour	100	South Asia	<50%	Low/Moderate quality
Abeyasinghe	2008	Psychosis	45	Sri Lanka	0	0	0	1	Multiple sources	0		potential for selection biases or not stated *	clinician diagnosis	Case Control	294	79	>=10	All methods/not specified	Pesticide (70%)	Diagnosis by a clinician	Clinician Diagnosis	0	46% aged 15-34	Working Age/All	2		Related disorders			Fatal suicidal behaviour	372	South Asia	>=50%	Low/Moderate quality
Shakeri	2015	Dysthymia	49	Iran	0	1	0	0	Hospital			potential for selection biases or not stated *	structured interview	Case series	0	0	All ages	All methods/not specified	self-burning (44%); Overdose (37%); Poison (18%); cutting (3%)	Diagnosis by a clinician	Clinician Diagnosis	0	27.7±9.4	Working Age/All	3	Depression				Non-fatal suicidal behaviour	400	Middle East & North Africa	<50%	Low/Moderate quality
Ndosi	1997	Psychosis	37	Tanzania	1	0	0	0	Hospital	0	Current	consecutive or obviously representative series of cases*	clinician diagnosis	Case series	94	31	All ages	All methods/not specified	Overdoses (91%)	Diagnosis by a clinician	Clinician Diagnosis	0	23.7 years (range 13-60 years)	Working Age/All	2		Related disorders			Non-fatal suicidal behaviour	300	Sub-Saharan Africa	<50%	Low/Moderate quality
Reza	2013	Mood disorder	14	Bangladesh	1	0	0	1	Community (self-report)			potential for selection biases or not stated *	structured interview	Case series	44	39	All ages	All methods/not specified		Validated interview	SCID	0	20-39 65.5%	Working Age/All	3	Mood disorder				Non-fatal suicidal behaviour	113	South Asia	<50%	Low/Moderate quality
Abbas	2018	Depression	82	Iraq	0	0	0	1	Police	0		consecutive or obviously representative series of cases*	clinician diagnosis	Case series	374	58	All ages	All methods/not specified	Hanging (41%)	Diagnosis by a clinician		0	Mean age 27	Working Age/All	3	Depression				Fatal suicidal behaviour	647	Middle East & North Africa	>=50%	Low/Moderate quality
Kar	2010	Schizophrenia	19	India	1	0	0	0	Hospital	0		potential for selection biases or not stated *	clinician diagnosis	Case Control	65	44	All ages	All methods/not specified	Poisoning (41%); Hanging (35%)l Drowning (9%); Railway/road (4%): Stabbing (3%): Fire (2%); Electrocution (1%): Jumping (1%)	Diagnosis by a clinician	Clinician Diagnosis	0	12-70 years	Working Age/All	2		Schizophrenia			Non-fatal suicidal behaviour	149	South Asia	<50%	Low/Moderate quality
Narang	2000	Adjustment disorder	13	India	1	0	0	0	Hospital	0		potential for selection biases or not stated *	clinician diagnosis	Case series	58	58	All ages*	All methods/not specified	Pesticide (77%);	Diagnosis by a clinician	Clinician Diagnosis	0	24 74+8 55 for males and 25.61 ±7 58 for females	Working Age/All	4				Adjustment disorders	Non-fatal suicidal behaviour	100	South Asia	>=50%	Low/Moderate quality
Kar	2010	Adjustment disorder	20	India	1	0	0	0	Hospital	0		potential for selection biases or not stated *	clinician diagnosis	Case Control	65	44	All ages	All methods/not specified	Poisoning (41%); Hanging (35%)l Drowning (9%); Railway/road (4%): Stabbing (3%): Fire (2%); Electrocution (1%): Jumping (1%)	Diagnosis by a clinician	Clinician Diagnosis	0	12-70 years	Working Age/All	4				Adjustment disorders	Non-fatal suicidal behaviour	149	South Asia	<50%	Low/Moderate quality
Wang	2012	Substance use disorder	8	China	1	0	0	0	Community (self-report)	0		consecutive or obviously representative series of cases*	structured interview	Cross sectional			>=18	All methods/not specified		Validated interview	SCID	1	19-85 (median=37)	Working Age/All	1			Substance dependence/use disorder		Non-fatal suicidal behaviour	59	East Asia & Pacific		High quality
Wang	2012	Anxiety disorder	8	China	1	0	0	0	Community (self-report)	0		consecutive or obviously representative series of cases*	structured interview	Cross sectional			>=18	All methods/not specified		Validated interview	SCID	1	19-85 (median=37)	Working Age/All	4				Anxiety	Non-fatal suicidal behaviour	59	East Asia & Pacific		High quality
Pandey	2013	Borderline personality disorder	11	India	1	0	0	0	Hospital	0		potential for selection biases or not stated *	validated scale	Case series	42	53	18-60	All methods/not specified		Validated interview	SCID I & II	0		Working Age/All	6					Non-fatal suicidal behaviour	80	South Asia	>=50%	Low/Moderate quality
Vishnuvardhan	2012	Major depressive disorder	14	India	1	0	0	0	Hospital			potential for selection biases or not stated *	structured interview	Case series	48	48	>=18	All methods/not specified	Insecticide poisoning (57%); Drugs/poison (38%); Hanging (4%); Electrocution (1%)	Validated interview	SCID	0	21-30 (56%)	Working Age/All	3	Depression				Non-fatal suicidal behaviour	100	South Asia	<50%	Low/Moderate quality
Zarghami	2002	Major depressive disorder	35	Iran	1	0	0	1	Hospital	249		potential for selection biases or not stated *	structured interview	Cohort	54	17	All ages	Burning		Validated interview	SCID	0	26.98 years (S.D. = 13.5)	Working Age/All	3	Depression				Fatal suicidal behaviour	249	Middle East & North Africa	<50%	Low/Moderate quality
Kar	2010	Psychosis	21	India	1	0	0	0	Hospital	0		potential for selection biases or not stated *	clinician diagnosis	Case Control	65	44	All ages	All methods/not specified	Poisoning (41%); Hanging (35%)l Drowning (9%); Railway/road (4%): Stabbing (3%): Fire (2%); Electrocution (1%): Jumping (1%)	Diagnosis by a clinician	Clinician Diagnosis	0	12-70 years	Working Age/All	2		Related disorders			Non-fatal suicidal behaviour	149	South Asia	<50%	Low/Moderate quality
Paholpak	2012	Psychotic disorder	1238	Thailand	1	0	0	1	Hospital			consecutive or obviously representative series of cases*	structured interview	Case series			All ages	All methods/not specified		Diagnosis by a clinician	Clinician Diagnosis	0		Working Age/All	2		Related disorders			Non-fatal suicidal behaviour	8426	East Asia & Pacific		High quality
Haddad	1998	Schizophrenia	3	Jordan	1	0	0	0	Hospital	0		potential for selection biases or not stated *	clinician diagnosis	Case Control	4	20	All ages*	Burning		Diagnosis by a clinician	Clinician Diagnosis	0	mean 28	Working Age/All	2		Schizophrenia			Non-fatal suicidal behaviour	20	Middle East & North Africa	<50%	Low/Moderate quality
Bhattacharjee	2012	Alcohol dependence/use disorder	30	India	0	1	1	0	Hospital	0		potential for selection biases or not stated *	clinician diagnosis	Case series	99	50	>=15	All methods/not specified		Diagnosis by a clinician	Clinician Diagnosis	0		Working Age/All	1			Alcohol dependence/use disorder		Non-fatal suicidal behaviour	200	South Asia	>=50%	Low/Moderate quality
Manoranjitham	2010	Adjustment disorder	15	India	0	0	0	1	Surveillance			consecutive or obviously representative series of cases*	structured interview	Case Control	59	59	All ages*	All methods/not specified		Validated interview	SCID	0	42.24 (20.69)	Working Age/All	4				Adjustment disorders	Fatal suicidal behaviour	100	South Asia	>=50%	High quality
Kurihara	2009	Schizophrenia	9	Indonesia	0	0	0	1	Police	0		consecutive or obviously representative series of cases*	structured interview	Case Control	38	63	All ages	All methods/not specified	Hanging (68%); Poison (15%), jumping (7%); drowning (5%); stabbing (3%); burning (2%)	Validated interview	SCID	0	41.4 (SD 21.5: range 13 - 87)	Working Age/All	2		Schizophrenia			Fatal suicidal behaviour	60	East Asia & Pacific	>=50%	High quality
Zhang	2004	Anxiety disorder	10	China	0	0	0	1	Surveillance	0		potential for selection biases or not stated *	structured interview	Case Control	48	73	All ages	All methods/not specified	Pesticide (70%); Hanging (23%); Drowning (3%); Others (4%)	Validated interview	SCID	0	45.5 (17.1)	Working Age/All	4				Anxiety	Fatal suicidal behaviour	66	East Asia & Pacific	>=50%	Low/Moderate quality
Zhang	2004	Alcohol dependence/use disorder	10	China	0	0	0	1	Surveillance	0		potential for selection biases or not stated *	structured interview	Case Control	48	73	All ages	All methods/not specified	Pesticide (70%); Hanging (23%); Drowning (3%); Others (4%)	Validated interview	SCID	0	45.5 (17.1)	Working Age/All	1			Alcohol dependence/use disorder		Fatal suicidal behaviour	66	East Asia & Pacific	>=50%	Low/Moderate quality
Santos	2009	Schizophrenia	15	Brazil	1	0	0	0	Hospital	0		consecutive or obviously representative series of cases*	structured interview	Case series	36	38	All ages*	All methods/not specified	medication (39.6%) pesticide (33.3%)	Validated interview	CIDI	1	25 to 49 years (55.2%)	Working Age/All	2		Schizophrenia			Non-fatal suicidal behaviour	96	Latin America & Caribbean	<50%	High quality
Manoranjitham	2010	Alcohol dependence/use disorder	16	India	0	0	0	1	Surveillance			consecutive or obviously representative series of cases*	structured interview	Case Control	59	59	All ages*	All methods/not specified		Validated interview	SCID	0	42.24 (20.69)	Working Age/All	1			Alcohol dependence/use disorder		Fatal suicidal behaviour	100	South Asia	>=50%	High quality
Chatterjee	2015	Depression	16	India	1	0	0	0	Hospital	0		consecutive or obviously representative series of cases*	clinician diagnosis	Case Control	34	34	All ages*	All methods/not specified		Diagnosis by a clinician	Clinician Diagnosis	0		Working Age/All	3	Depression				Non-fatal suicidal behaviour	100	South Asia	<50%	Low/Moderate quality
Wilson	1994	Adjustment disorder with depressed mood or mixed emotional features	4	South Africa	1	0	0	0	Hospital			potential for selection biases or not stated *	structured interview	Case series	19	76	All ages	Battery Acid		Diagnosis by a clinician	Clinician Diagnosis	0	men was 25,3 years (range 19 - 48 years), and for women 23,6 years (range 15 - 38 years)	Working Age/All	4				Adjustment disorders	Non-fatal suicidal behaviour	25	Sub-Saharan Africa	>=50%	Low/Moderate quality
Chatterjee	2015	Personality disorder	16	India	1	0	0	0	Hospital	0		consecutive or obviously representative series of cases*	clinician diagnosis	Case Control	34	34	All ages*	All methods/not specified		Diagnosis by a clinician	Clinician Diagnosis	0		Working Age/All	6					Non-fatal suicidal behaviour	100	South Asia	<50%	Low/Moderate quality
Palacio	2007	Personality disorder	18	Colombia	0	0	0	1	Coroners			no description	clinician diagnosis	Case Control	87	81	All Ages*	All methods/not specified	51 (47.2%) hanging, 24 (22.2%) gunshot, 17 (15.7%) poisoning, 7 (6.5%) jumping from a height, 3 (2.8%) sharp weapon wound, and 6 (5.6%) others.	Diagnosis by a clinician	Clinician Diagnosis	0	median 29 years (Interquartile range: 19.25–42)	Working Age/All	6					Fatal suicidal behaviour	108	Latin America & Caribbean	>=50%	Low/Moderate quality
Gomes	2009	Depression	22	Brazil	1	0	0	0	Hospital	0	Current	potential for selection biases or not stated *	clinician diagnosis	Case series	0	0	10-49	All methods/not specified	Overdose (95%); Jumping (2%); Hanging (2%); Other (2%)	Diagnosis by a clinician	Clinician Diagnosis	0	26.2 years (SD = 10.2)	Working Age/All	3	Depression				Non-fatal suicidal behaviour	132	Latin America & Caribbean	<50%	Low/Moderate quality
Parkar	2006	Substance abuse or dependence	33	India	1	0	0	0	Hospital			no description	structured interview	Case series	103	53	>=18	All methods/not specified	Insecticide (74%) and Medication overdose (23.5%)	Validated interview	SCID	0	26.4 (8.69)	Working Age/All	1			Substance dependence/use disorder		Non-fatal suicidal behaviour	196	South Asia	>=50%	Low/Moderate quality
Borges	2010	Substance use disorder	28	Mexico	1	0	0	0	Community (self-report)	0		potential for selection biases or not stated *	structured interview	Cross sectional			18-65	All methods/not specified		Validated interview	WHO CIDI	0		Working Age/All	1			Substance dependence/use disorder		Non-fatal suicidal behaviour	166	Latin America & Caribbean		Low/Moderate quality
Chatterjee	2015	Adjustment disorder	17	India	1	0	0	0	Hospital	0		consecutive or obviously representative series of cases*	clinician diagnosis	Case Control	34	34	All ages*	All methods/not specified		Diagnosis by a clinician	Clinician Diagnosis	0		Working Age/All	4				Adjustment disorders	Non-fatal suicidal behaviour	100	South Asia	<50%	Low/Moderate quality
Ozdel	2009	Manic phase	25	Turkey	0	1	1	0	Hospital			potential for selection biases or not stated *	structured interview	Case Control	36	25	All ages*	All methods/not specified	ingestion of drugs (70%) or chemical agent (17.4%)	Validated interview	SCID	0	Male: 28 (10); Female: 25 (10)	Working Age/All	3	Depression				Non-fatal suicidal behaviour	144	Europe & Central Asia	<50%	Low/Moderate quality
Vásquez-Rojas	2013	Cognitive deficit	37	Colombia	1	0	0	0	Hospital	0	Current	potential for selection biases or not stated *	clinician diagnosis	Case series	55	26	Children	All methods/not specified		Diagnosis by a clinician	Clinician Diagnosis	1	average 13	Young	0					Non-fatal suicidal behaviour	213	Latin America & Caribbean	<50%	Low/Moderate quality
Pérez-Olmos	2007	Depression or other affective disorder	15	Colombia	1	0	0	0	Hospital	86		potential for selection biases or not stated *	clinician diagnosis	Case series	26	27	11-18	All methods/not specified	Poisoning (97%)	Diagnosis by a clinician	Clinician Diagnosis	1	72% <=16	Young	3	Mood disorder				Non-fatal suicidal behaviour	86	Latin America & Caribbean	<50%	Low/Moderate quality
Toudehskchuie	2016	Adjustment disorder	42	Iran	1	0	0	0	Hospital			potential for selection biases or not stated *	structured interview	Case Control	99	41	All ages	Poisoning		Validated interview	SCID and Alcohol dependency scale	0	28.2 (9.8)	Working Age/All	4				Adjustment disorders	Non-fatal suicidal behaviour	240	Middle East & North Africa	<50%	Low/Moderate quality
Santos	2009	Alcohol dependence/use disorder	17	Brazil	1	0	0	0	Hospital	0		consecutive or obviously representative series of cases*	structured interview	Case series	36	38	All ages*	All methods/not specified	medication (39.6%) pesticide (33.3%)	Validated interview	CIDI	1	25 to 49 years (55.2%)	Working Age/All	1			Alcohol dependence/use disorder		Non-fatal suicidal behaviour	96	Latin America & Caribbean	<50%	High quality
Kinyanda	2004	Actue stress reaction	17	Uganda	1	0	0	0	Hospital	96		consecutive or obviously representative series of cases*	clinician diagnosis		63	64	>=15	All methods/not specified	Pesticide (45%); Medicaiton (35%)	Diagnosis by a clinician	Clinician Diagnosis	0	50% <25	Working Age/All	4				Adjustment disorders	Non-fatal suicidal behaviour	96	Sub-Saharan Africa	>=50%	Low/Moderate quality
Mechri	2005	Depression	16	Tunisia	1	0	0	0	Hospital	0	Current	potential for selection biases or not stated *	clinician diagnosis	Case series	53	59	All ages	All methods/not specified	Medicial most common	Diagnosis by a clinician	Clinician Diagnosis	1	Peak 16-25	Working Age/All	3	Depression				Non-fatal suicidal behaviour	90	Middle East & North Africa	>=50%	Low/Moderate quality
Cosar	1997	Schizophrenia	33	Turkey	1	0	0	0	Hospital	0	Current	potential for selection biases or not stated *	clinician diagnosis	Case series	74	40	All ages	All methods/not specified	Drug overdose (61%); Cutting (16%); Jumping (12%); Shooting (2%); Hanging (6%)	Diagnosis by a clinician	Clinician Diagnosis	0	Mean age female: 32.7; male: 33.1	Working Age/All	2		Schizophrenia			Non-fatal suicidal behaviour	185	Europe & Central Asia	<50%	Low/Moderate quality
Kheil	2016	Schizophrenia	42	Tunisia	0	0	0	1	Coroners	0		potential for selection biases or not stated *	clinician diagnosis	Case series	180	69	All ages	Burning		Diagnosis by a clinician	Clinician Diagnosis	0	34.1 _x0002_ 12.43 years (range 14– 83 years)	Working Age/All	2		Schizophrenia			Fatal suicidal behaviour	235	Middle East & North Africa	>=50%	Low/Moderate quality
Ibiloglu	2016	PTSD	19	Turkey	1	0	0	0	Hospital	0		potential for selection biases or not stated *	structured interview	Case series	49	46	18-55	All methods/not specified	Prescription drugs (82%)	Validated interview	Clinician Diagnosis and SCID-I	0	31.86±7.46 years	Working Age/All	4				PTSD	Non-fatal suicidal behaviour	106	Europe & Central Asia	<50%	Low/Moderate quality
Read	1997	Dysthymia	18	South Africa	1	0	0	0	Hospital	0		potential for selection biases or not stated *	clinician diagnosis	Case series	25	25	13-25	All methods/not specified	Overdose (83%)	Diagnosis by a clinician	Clinician Diagnosis, BDI, Hamilton and the Montgomery- Asberg	0	mode 19	Young	3	Depression				Non-fatal suicidal behaviour	100	Sub-Saharan Africa	<50%	Low/Moderate quality
de Silva (A)	2000	Depression	31	Sri Lanka	1	0	0	0	Hospital	0		potential for selection biases or not stated *	clinician diagnosis	Case series	75	44	All ages*	All methods/not specified	Pesticides (67%); Drug (15%)	Diagnosis by a clinician	Clinician Diagnosis	0	Males 24(5); Females 19 (4)	Working Age/All	3	Depression				Non-fatal suicidal behaviour	172	South Asia	<50%	Low/Moderate quality
Farzaneh	2010	Major depression	45	Iran	1	0	0	0	Hospital	0		potential for selection biases or not stated *	clinician diagnosis	Case Control	48	19	12-18	Poisoning		Diagnosis by a clinician	Clinician Diagnosis	0	16.13 ±1.42 years (range: 13-18)	Young	3	Depression				Non-fatal suicidal behaviour	248	Middle East & North Africa	<50%	Low/Moderate quality
Caribe	2012	Generalised anxiety disorder	20	Brazil	1	0	0	0	Hospital	0		potential for selection biases or not stated *	structured interview	Case Control	51	46	>=18	Poisoning	Pesticide (49%)	Validated interview	MINI	0	32.15 (9.89) years (range, 18Y69 years)	Working Age/All	4				Anxiety	Non-fatal suicidal behaviour	110	Latin America & Caribbean	<50%	Low/Moderate quality
Simsek	2013	Any mental/psych/mood disorder	127	Turkey	1	0	0	0	Hospital	0		consecutive or obviously representative series of cases*	clinician diagnosis	Case series	155	22	All ages	All methods/not specified	90% ingested medications/toxic substances	Diagnosis by a clinician	Clinician Diagnosis	0	64% 15-24	Working Age/All	99					Non-fatal suicidal behaviour	693	Europe & Central Asia	<50%	Low/Moderate quality
Borges	2010	Mood disorder	31	Mexico	1	0	0	0	Community (self-report)	0		potential for selection biases or not stated *	structured interview	Cross sectional			18-65	All methods/not specified		Validated interview	WHO CIDI	0		Working Age/All	3	Mood disorder				Non-fatal suicidal behaviour	166	Latin America & Caribbean		Low/Moderate quality
Pandey	2013	Major depressive disorder	15	India	1	0	0	0	Hospital	0		potential for selection biases or not stated *	validated scale	Case series	42	53	18-60	All methods/not specified		Validated interview	SCID I & II	0		Working Age/All	3	Depression				Non-fatal suicidal behaviour	80	South Asia	>=50%	Low/Moderate quality
Ibiloglu	2016	Generalised anxiety disorder	20	Turkey	1	0	0	0	Hospital	0		potential for selection biases or not stated *	structured interview	Case series	49	46	18-55	All methods/not specified	Prescription drugs (82%)	Validated interview	Clinician Diagnosis and SCID-I	0	31.86±7.46 years	Working Age/All	4				Anxiety	Non-fatal suicidal behaviour	106	Europe & Central Asia	<50%	Low/Moderate quality
Bansal (2)	2011	Substance use disorder	19	India	1	0	0	0	Hospital	0		potential for selection biases or not stated *	clinician diagnosis	Case series	61	61	All ages*	All methods/not specified	Poisoning (69%)	Diagnosis by a clinician	Clinician Diagnosis	0	<30 year (70%)	Working Age/All	1			Substance dependence/use disorder		Non-fatal suicidal behaviour	100	South Asia	>=50%	Low/Moderate quality
Sun	2017	Any mental/psych/mood disorder	151	China	1	0	0	0	Hospital	0		consecutive or obviously representative series of cases*	structured interview	Case Control	293	37	15-54	All methods/not specified		Validated interview	SCID-I	0	Male: 30.54 ± 7.88 Female:32.28 ± 8.01	Working Age/All	99					Non-fatal suicidal behaviour	791	East Asia & Pacific	<50%	High quality
de Silva (A)	2000	Any mental/psych/mood disorder	33	Sri Lanka	1	0	0	0	Hospital	0		potential for selection biases or not stated *	clinician diagnosis	Case series	75	44	All ages*	All methods/not specified	Pesticides (67%); Drug (15%)	Diagnosis by a clinician	Clinician Diagnosis	0	Males 24(5); Females 19 (4)	Working Age/All	99					Non-fatal suicidal behaviour	172	South Asia	<50%	Low/Moderate quality
Fresan	2015	Substance use disorder	27	Mexico	0	1	0	0	Hospital	0		consecutive or obviously representative series of cases*	clinician diagnosis	Case series	51	36	15-60	All methods/not specified		Diagnosis by a clinician	Clinician Diagnosis	0	27.02 years (SD = 9.69, range 15–57 years old)	Working Age/All	1			Substance dependence/use disorder		Non-fatal suicidal behaviour	140	Latin America & Caribbean	<50%	Low/Moderate quality
Sheikholeslami	2008	Any mental/psych/mood disorder	115	Iran	1	0	0	0	Hospital	0		potential for selection biases or not stated *	structured interview	Case series	175	30	All ages*	All methods/not specified	Poisoning (90%) - drugs (87%); pesticide (6%)	Validated interview	SCID I & II	0	23.2 years (SD = 8.2), range 13-74	Working Age/All	99					Non-fatal suicidal behaviour	575	Middle East & North Africa	<50%	Low/Moderate quality
Toudehskchuie	2016	Bipolar disorder	48	Iran	1	0	0	0	Hospital			potential for selection biases or not stated *	structured interview	Case Control	99	41	All ages	Poisoning		Validated interview	SCID and Alcohol dependency scale	0	28.2 (9.8)	Working Age/All	3	Bipolar disorder				Non-fatal suicidal behaviour	240	Middle East & North Africa	<50%	Low/Moderate quality
Khazaei	2003	Major depressive disorder	61	Iran	1	0	0	0	Hospital	0		potential for selection biases or not stated *	clinician diagnosis	Case Control	131	44	All ages*	All methods/not specified		Diagnosis by a clinician	Clinician Diagnosis	1		Working Age/All	3	Depression				Non-fatal suicidal behaviour	301	Middle East & North Africa	<50%	Low/Moderate quality
Cosar	1997	Any mental/psych/mood disorder	38	Turkey	1	0	0	0	Hospital	0	Current	potential for selection biases or not stated *	clinician diagnosis	Case series	74	40	All ages	All methods/not specified	Drug overdose (61%); Cutting (16%); Jumping (12%); Shooting (2%); Hanging (6%)	Diagnosis by a clinician	Clinician Diagnosis	0	Mean age female: 32.7; male: 33.1	Working Age/All	99					Non-fatal suicidal behaviour	185	Europe & Central Asia	<50%	Low/Moderate quality
Santos	2009	PTSD	20	Brazil	1	0	0	0	Hospital	0		consecutive or obviously representative series of cases*	structured interview	Case series	36	38	All ages*	All methods/not specified	medication (39.6%) pesticide (33.3%)	Validated interview	CIDI	1	25 to 49 years (55.2%)	Working Age/All	4				PTSD	Non-fatal suicidal behaviour	96	Latin America & Caribbean	<50%	High quality
Toudehskchuie	2016	Substance abuse or dependence	50	Iran	1	0	0	0	Hospital			potential for selection biases or not stated *	structured interview	Case Control	99	41	All ages	Poisoning		Validated interview	SCID and Alcohol dependency scale	0	28.2 (9.8)	Working Age/All	1			Substance dependence/use disorder		Non-fatal suicidal behaviour	240	Middle East & North Africa	<50%	Low/Moderate quality
Toudehskchuie	2016	Major depression due to substance	51	Iran	1	0	0	0	Hospital			potential for selection biases or not stated *	structured interview	Case Control	99	41	All ages	Poisoning		Validated interview	SCID and Alcohol dependency scale	0	28.2 (9.8)	Working Age/All	3	Depression				Non-fatal suicidal behaviour	240	Middle East & North Africa	<50%	Low/Moderate quality
Zarghami	2002	Nicotine dependence	53	Iran	1	0	0	1	Hospital	249		potential for selection biases or not stated *	structured interview	Cohort	54	17	All ages	Burning		Validated interview	SCID	0	26.98 years (S.D. = 13.5)	Working Age/All	1			Substance dependence/use disorder		Fatal suicidal behaviour	249	Middle East & North Africa	<50%	Low/Moderate quality
Sharma	1998	Affective disorder	16	India	1	0	0	0	Hospital	0		potential for selection biases or not stated *	clinician diagnosis	Case series	35	47	All ages*	All methods/not specified		Diagnosis by a clinician	Clinician Diagnosis	0	16-68	Working Age/All	3	Mood disorder				Non-fatal suicidal behaviour	75	South Asia	<50%	Low/Moderate quality
Grau	2013	Major depression	47	Colombia	1	0	0	0	Hospital	0		potential for selection biases or not stated *	clinician diagnosis	Case series	100	46	All ages*	All methods/not specified		Diagnosis by a clinician	Clinician Diagnosis	1		Working Age/All	3	Depression				Non-fatal suicidal behaviour	217	Latin America & Caribbean	<50%	Low/Moderate quality
Santos	2009	Psychoactive substance abuse	21	Brazil	1	0	0	0	Hospital	0		consecutive or obviously representative series of cases*	structured interview	Case series	36	38	All ages*	All methods/not specified	medication (39.6%) pesticide (33.3%)	Validated interview	CIDI	1	25 to 49 years (55.2%)	Working Age/All	1			Substance dependence/use disorder		Non-fatal suicidal behaviour	96	Latin America & Caribbean	<50%	High quality
Latha	1996	Major depression	16	India	1	0	0	0	Hospital	0		potential for selection biases or not stated *	clinician diagnosis	Case series	45	62	All ages*	All methods/not specified	Pesticide (67%)	Diagnosis by a clinician	Clinician Diagnosis & BDI	0	The mean age (kSD) of men was 29.5+- 12.4 years, and that of women was 24.2+-9.5 years	Working Age/All	3	Depression				Non-fatal suicidal behaviour	73	South Asia	>=50%	Low/Moderate quality
Ali	2014	Any mental/psych/mood disorder	72	Malaysia	0	0	0	1	Coroners	0	Current	consecutive or obviously representative series of cases*	clinician diagnosis	Case series	244	74	All ages	All methods/not specified		Diagnosis by a clinician	Clinician Diagnosis	0	Median 37 (IQR 24)	Working Age/All	99					Fatal suicidal behaviour	328	East Asia & Pacific	>=50%	Low/Moderate quality
Mohammadi	2005	Major depressive disorder	80	Iran	1	0	0	0	Community (self-report)	0	Current	potential for selection biases or not stated *	validated scale	Cross sectional	110	30	>=18	All methods/not specified		Validated interview	SADS	0		Working Age/All	3	Depression				Non-fatal suicidal behaviour	362	Middle East & North Africa	<50%	Low/Moderate quality
Fresan	2015	Mood disorder	31	Mexico	0	1	0	0	Hospital	0		consecutive or obviously representative series of cases*	clinician diagnosis	Case series	51	36	15-60	All methods/not specified		Diagnosis by a clinician	Clinician Diagnosis	0	27.02 years (SD = 9.69, range 15–57 years old)	Working Age/All	3	Mood disorder				Non-fatal suicidal behaviour	140	Latin America & Caribbean	<50%	Low/Moderate quality
Shakeri	2015	Major depressive disorder	89	Iran	0	1	0	0	Hospital			potential for selection biases or not stated *	structured interview	Case series	0	0	All ages	All methods/not specified	self-burning (44%); Overdose (37%); Poison (18%); cutting (3%)	Diagnosis by a clinician	Clinician Diagnosis	0	27.7±9.4	Working Age/All	3	Depression				Non-fatal suicidal behaviour	400	Middle East & North Africa	<50%	Low/Moderate quality
Liu	2018	Mood disorder	93	China	1	0	0	0	Hospital	0	Current	consecutive or obviously representative series of cases*	structured interview	Case Control	132	32	15–70	All methods/not specified		Validated interview	SCID	0	43.86 (13.3)	Working Age/All	3	Mood disorder				Non-fatal suicidal behaviour	409	East Asia & Pacific	<50%	High quality
Parkar	2006	Adjustment disorder	45	India	1	0	0	0	Hospital			no description	structured interview	Case series	103	53	>=18	All methods/not specified	Insecticide (74%) and Medication overdose (23.5%)	Validated interview	SCID	0	26.4 (8.69)	Working Age/All	4				Adjustment disorders	Non-fatal suicidal behaviour	196	South Asia	>=50%	Low/Moderate quality
Kumar	1998	Other	23	India	1	0	0	0	Hospital	0		potential for selection biases or not stated *	clinician diagnosis	Case Control	65	65	All ages*	All methods/not specified	Pesticide (53%)	Diagnosis by a clinician	Clinician Diagnosis	0	71% <30	Working Age/All	10					Non-fatal suicidal behaviour	100	South Asia	>=50%	Low/Moderate quality
Rezaie	2011	Any mental/psych/mood disorder	46	Iran	0	1	1	0	Hospital	0		consecutive or obviously representative series of cases*	clinician diagnosis	Case series	67	34	All ages*	All methods/not specified	Poisoning (69%)	Diagnosis by a clinician	Clinician Diagnosis	0	mean age of 26.4 years (SD = 9.5).	Working Age/All	99					Non-fatal suicidal behaviour	200	Middle East & North Africa	<50%	Low/Moderate quality
Tuan	2009	Depressive disorders	72	Vietnam	1	0	0	0	Hospital	0		potential for selection biases or not stated *	structured interview	Case series	87	28	All ages	Poisoning		Validated interview	CIDI	0	15–24 years (50.8%)	Working Age/All	3	Depression				Non-fatal suicidal behaviour	309	East Asia & Pacific	<50%	Low/Moderate quality
Cherif	2012	Depression	7	Tunisia	1	0	0	0	Hospital	0	Current	potential for selection biases or not stated *	clinician diagnosis	Case Control			Adolescents	All methods/not specified	Drug poisoning (67%)	Diagnosis by a clinician	Clinician Diagnosis	1	16.8 years (± 2.05)	Young	3	Depression				Non-fatal suicidal behaviour	30	Middle East & North Africa		Low/Moderate quality
Cherif	2012	Adjustment disorder	7	Tunisia	1	0	0	0	Hospital	0	Current	potential for selection biases or not stated *	clinician diagnosis	Case Control			Adolescents	All methods/not specified	Drug poisoning (67%)	Diagnosis by a clinician	Clinician Diagnosis	1	16.8 years (± 2.05)	Young	4				Adjustment disorders	Non-fatal suicidal behaviour	30	Middle East & North Africa		Low/Moderate quality
Muralidhara	2011	Adjustment disorder	12	India	1	0	0	0	Hospital	0		potential for selection biases or not stated *	structured interview	Case series	27	53	18-65	All methods/not specified	Pesticde (68.2%); Medicine (21..7%)	Validated interview	SCID	0	27.3 years (mean)	Working Age/All	4				Adjustment disorders	Non-fatal suicidal behaviour	51	South Asia	>=50%	Low/Moderate quality
Pearson	2002	Major depressive disorder	35	China	1	0	0	0	Hospital			potential for selection biases or not stated *	structured interview	Case series	0	0	15-35	All methods/not specified	129 (87.8%) agri poisoning	Validated interview	SCID	0	26 (5.2)	Working Age/All	3	Depression				Non-fatal suicidal behaviour	147	East Asia & Pacific	<50%	Low/Moderate quality
Kinyanda	2004	Depression	23	Uganda	1	0	0	0	Hospital	96		consecutive or obviously representative series of cases*	clinician diagnosis		63	64	>=15	All methods/not specified	Pesticide (45%); Medicaiton (35%)	Diagnosis by a clinician	Clinician Diagnosis	0	50% <25	Working Age/All	3	Depression				Non-fatal suicidal behaviour	96	Sub-Saharan Africa	>=50%	Low/Moderate quality
Read	1997	Major Depressive Episode with Dysthymia	24	South Africa	1	0	0	0	Hospital	0		potential for selection biases or not stated *	clinician diagnosis	Case series	25	25	13-25	All methods/not specified	Overdose (83%)	Diagnosis by a clinician	Clinician Diagnosis, BDI, Hamilton and the Montgomery- Asberg	0	mode 19	Young	3	Depression				Non-fatal suicidal behaviour	100	Sub-Saharan Africa	<50%	Low/Moderate quality
Abbas	2018	Any mental/psych/mood disorder	156	Iraq	0	0	0	1	Police	0		consecutive or obviously representative series of cases*	clinician diagnosis	Case series	374	58	All ages	All methods/not specified	Hanging (41%)	Diagnosis by a clinician		0	Mean age 27	Working Age/All	99					Fatal suicidal behaviour	647	Middle East & North Africa	>=50%	Low/Moderate quality
Trabelsi	2015	Substance use disorder	8	Tunisia	1	0	0	0	Hospital	0		potential for selection biases or not stated *	clinician diagnosis	Case series	19	58	All ages	All methods/not specified		Diagnosis by a clinician	Clinician Diagnosis	0	30.6	Working Age/All	1			Substance dependence/use disorder		Non-fatal suicidal behaviour	33	Middle East & North Africa	>=50%	Low/Moderate quality
Kumar	2015	Depression	283	India	1	0	0	0	Hospital	0	Current	potential for selection biases or not stated *	clinician diagnosis	Case series	577	50	All ages	All methods/not specified	Poisoning (76%); Cutting/jumping/burning/others (11%); Hanging (10%); Drowning (1%)	Diagnosis by a clinician	Clinician Diagnosis	0	97% <65	Working Age/All	3	Depression				Non-fatal suicidal behaviour	1159	South Asia	>=50%	Low/Moderate quality
Kar	2010	Depressive disorder	37	India	1	0	0	0	Hospital	0		potential for selection biases or not stated *	clinician diagnosis	Case Control	65	44	All ages	All methods/not specified	Poisoning (41%); Hanging (35%)l Drowning (9%); Railway/road (4%): Stabbing (3%): Fire (2%); Electrocution (1%): Jumping (1%)	Diagnosis by a clinician	Clinician Diagnosis	0	12-70 years	Working Age/All	3	Depression				Non-fatal suicidal behaviour	149	South Asia	<50%	Low/Moderate quality
Qusar	2009	Major depressive disorder	11	Bangladesh	1	0	0	0	Hospital	0		potential for selection biases or not stated *	clinician diagnosis	Case series	18	41	All ages*	All methods/not specified	Poisoning (95%)	Diagnosis by a clinician	Clinician Diagnosis	0	14-65	Working Age/All	3	Depression				Non-fatal suicidal behaviour	44	South Asia	<50%	Low/Moderate quality
Kulkarni	2013	Substance use disorder	25	India	1	0	0	0	Hospital	0	Current	consecutive or obviously representative series of cases*	structured interview	Case Control	52	52	18-55	All methods/not specified	Pesticides (71%)	Validated interview	SCID and International Personality Disorder Examinination	0	27.31 (8.68)	Working Age/All	1			Substance dependence/use disorder		Non-fatal suicidal behaviour	100	South Asia	>=50%	High quality
Haddad	1998	Depression	5	Jordan	1	0	0	0	Hospital	0		potential for selection biases or not stated *	clinician diagnosis	Case Control	4	20	All ages*	Burning		Diagnosis by a clinician	Clinician Diagnosis	0	mean 28	Working Age/All	3	Depression				Non-fatal suicidal behaviour	20	Middle East & North Africa	<50%	Low/Moderate quality
Moosa	2005	Any mental/psych/mood disorder	11	South Africa	1	0	0	0	Hospital	0		consecutive or obviously representative series of cases*	clinician diagnosis	Case series	17	40	All ages	All methods/not specified	Overdose medication (63%); poison (33%)	Diagnosis by a clinician	Clinician Diagnosis	0	mean age 29.7 years, range 16 - 75 years	Working Age/All	99					Non-fatal suicidal behaviour	43	Sub-Saharan Africa	<50%	Low/Moderate quality
Read	1997	Major depressive episode	26	South Africa	1	0	0	0	Hospital	0		potential for selection biases or not stated *	clinician diagnosis	Case series	25	25	13-25	All methods/not specified	Overdose (83%)	Diagnosis by a clinician	Clinician Diagnosis, BDI, Hamilton and the Montgomery- Asberg	0	mode 19	Young	3	Depression				Non-fatal suicidal behaviour	100	Sub-Saharan Africa	<50%	Low/Moderate quality
Risal	2011	Personality disorder	19	Nepal	1	0	0	0	Hospital			potential for selection biases or not stated *	clinician diagnosis	Case series	22	30	All ages	All methods/not specified	Poisoning (93.2%); Hanging (2.7%); Cutting (1.4%); Other (1.4%)	Diagnosis by a clinician	Clinician Diagnosis	0	21-40 (43.8%)	Working Age/All	6					Non-fatal suicidal behaviour	73	South Asia	<50%	Low/Moderate quality
Xiao	2011	Mood disorder	161	China	1	0	0	0	Hospital	0		consecutive or obviously representative series of cases*	structured interview	Case series	160	26	All ages*	All methods/not specified	pesticide ingestion (75.8%)	Validated interview	SCID	1	mean=33±13	Working Age/All	3	Mood disorder				Non-fatal suicidal behaviour	617	East Asia & Pacific	<50%	High quality
Aghanwa	2004	Neurotic & stress-related	34	Fiji	1	0	0	0	Hospital	0		potential for selection biases or not stated *	clinician diagnosis	Case series	40	31	All ages	All methods/not specified	Violent methods incl. hangin/burning/etc (11%); Herbicide (38%); Drug overdose (51%)	Diagnosis by a clinician	Clinician Diagnosis	0	Male: 25.15 (9.51); Female: 22.99 (8.1)	Working Age/All	4				Other	Non-fatal suicidal behaviour	128	East Asia & Pacific	<50%	Low/Moderate quality
Atay	2012	Generalised anxiety disorder	7	Turkey	1	0	0	0	Community (self-report)	0	Current	potential for selection biases or not stated *	structured interview	Cross sectional	0	0	18-65 years	All methods/not specified		Validated interview	SCID	0		Working Age/All	4				Anxiety	Non-fatal suicidal behaviour	26	Europe & Central Asia	<50%	Low/Moderate quality
de Silva (B)	2000	Depression	38	Sri Lanka	1	0	0	0	Hospital	0		potential for selection biases or not stated *	clinician diagnosis	Case series	75	54	All ages*	All methods/not specified		Diagnosis by a clinician	Clinician Diagnosis	0	mean 27.1 (12.1) range 15-78	Working Age/All	3	Depression				Non-fatal suicidal behaviour	140	South Asia	>=50%	Low/Moderate quality
Galgali	1998	Mood disorder	25	India	1	0	0	0	Hospital	92		potential for selection biases or not stated *	clinician diagnosis	Case series	158	51	All ages*	Poisoning		Diagnosis by a clinician	Clinician Diagnosis	0	25.3 (8.6)	Working Age/All	3	Mood disorder				Non-fatal suicidal behaviour	92	South Asia	>=50%	Low/Moderate quality
Jiang	2013	Depression	81	China	1	0	0	0	Hospital	0		potential for selection biases or not stated *	structured interview	Case Control	76	26	All ages	All methods/not specified	81% pesticide ingestion	Validated interview	SCID	0	33.2 (14.6)	Working Age/All	3	Depression				Non-fatal suicidal behaviour	297	East Asia & Pacific	<50%	Low/Moderate quality
Aghanwa	2004	Depressive episode	35	Fiji	1	0	0	0	Hospital	0		potential for selection biases or not stated *	clinician diagnosis	Case series	40	31	All ages	All methods/not specified	Violent methods incl. hangin/burning/etc (11%); Herbicide (38%); Drug overdose (51%)	Diagnosis by a clinician	Clinician Diagnosis	0	Male: 25.15 (9.51); Female: 22.99 (8.1)	Working Age/All	3	Depression				Non-fatal suicidal behaviour	128	East Asia & Pacific	<50%	Low/Moderate quality
Ma	1999	Depressive episode	15	China	1	0	0	0	Hospital	54		potential for selection biases or not stated *	validated scale	Case Control	20	20	All ages*	All methods/not specified	drug overdose (73/98, 74.5%)	Validated interview	Chinese mental health screening scale	1	15-77 (mean=35.4, SD=16)	Working Age/All	3	Depression				Non-fatal suicidal behaviour	54	East Asia & Pacific	<50%	Low/Moderate quality
Ghaleiha	2012	Any mental/psych/mood disorder	439	Iran	1	0	0	0	Hospital	0		consecutive or obviously representative series of cases*	clinician diagnosis	Case series	736	47	All ages*	All methods/not specified	Poisong (83%); Cutting (11%); 69 (4%); 9 (1%); Other (1%)	Diagnosis by a clinician	Clinician Diagnosis	0	27.6±11.53 for males, and 24.83±10.67 for females	Working Age/All	99					Non-fatal suicidal behaviour	1566	Middle East & North Africa	<50%	Low/Moderate quality
Seghatoleslam	2013	Depression	82	Iran	1	0	0	0	Hospital	0		potential for selection biases or not stated *	clinician diagnosis	Case series	53	18	6-15	Poisoning		Diagnosis by a clinician	Clinician Diagnosis	0	12±1.46	Young	3	Depression				Non-fatal suicidal behaviour	292	Middle East & North Africa	<50%	Low/Moderate quality
Paholpak	2012	Mood disorder	2378	Thailand	1	0	0	1	Hospital			consecutive or obviously representative series of cases*	structured interview	Case series			All ages	All methods/not specified		Diagnosis by a clinician	Clinician Diagnosis	0		Working Age/All	3	Mood disorder				Non-fatal suicidal behaviour	8426	East Asia & Pacific		High quality
Borges	2010	Impulse-control disorders	47	Mexico	1	0	0	0	Community (self-report)	0		potential for selection biases or not stated *	structured interview	Cross sectional			18-65	All methods/not specified		Validated interview	WHO CIDI	0		Working Age/All	6					Non-fatal suicidal behaviour	166	Latin America & Caribbean		Low/Moderate quality
Batinic	2012	Personality disorder	17	Serbia	1	0	0	0	Hospital	0	Current	potential for selection biases or not stated *	clinician diagnosis	Case series	32	53	All ages	All methods/not specified	self-harming with sharp objects 35.0%, jumping from a high place 23.3%, self-poisoning 23.3%, hanging 18.3%.	Diagnosis by a clinician	Clinician Diagnosis	0	43.07 (SD 15.658)	Working Age/All	6					Non-fatal suicidal behaviour	60	Europe & Central Asia	>=50%	Low/Moderate quality
Ozdel	2009	Major depressive disorder	41	Turkey	0	1	1	0	Hospital			potential for selection biases or not stated *	structured interview	Case Control	36	25	All ages*	All methods/not specified	ingestion of drugs (70%) or chemical agent (17.4%)	Validated interview	SCID	0	Male: 28 (10); Female: 25 (10)	Working Age/All	3	Depression				Non-fatal suicidal behaviour	144	Europe & Central Asia	<50%	Low/Moderate quality
Wang	2012	Depression	17	China	1	0	0	0	Community (self-report)	0		consecutive or obviously representative series of cases*	structured interview	Cross sectional			>=18	All methods/not specified		Validated interview	SCID	1	19-85 (median=37)	Working Age/All	3	Depression				Non-fatal suicidal behaviour	59	East Asia & Pacific		High quality
Reza	2013	Adjustment disorder	33	Bangladesh	1	0	0	1	Community (self-report)			potential for selection biases or not stated *	structured interview	Case series	44	39	All ages	All methods/not specified		Validated interview	SCID	0	20-39 65.5%	Working Age/All	4				Adjustment disorders	Non-fatal suicidal behaviour	113	South Asia	<50%	Low/Moderate quality
Fresan	2015	Stress-related disorder	41	Mexico	0	1	0	0	Hospital	0		consecutive or obviously representative series of cases*	clinician diagnosis	Case series	51	36	15-60	All methods/not specified		Diagnosis by a clinician	Clinician Diagnosis	0	27.02 years (SD = 9.69, range 15–57 years old)	Working Age/All	4				Adjustment disorders	Non-fatal suicidal behaviour	140	Latin America & Caribbean	<50%	Low/Moderate quality
Grover	2016	Depression	32	India	1	0	0	0	Hospital	0		potential for selection biases or not stated *	clinician diagnosis	Case Control	52	48	<18	All methods/not specified	Pesticide (52%)	Diagnosis by a clinician	Clinician Diagnosis & BDI	0		Working Age/All	3	Depression				Non-fatal suicidal behaviour	109	South Asia	<50%	Low/Moderate quality
Kumar	2006	Depressive episode	60	India	1	0	0	0	Hospital			potential for selection biases or not stated *	clinician diagnosis	Case series	104	51	16-65	All methods/not specified	Poisoning most common	Diagnosis by a clinician	Clinician Diagnosis	0	(mean=24.4, S.D.=7.92 for men and mean=24.16, S.D.=8.65 for women)	Working Age/All	3	Depression				Non-fatal suicidal behaviour	203	South Asia	>=50%	Low/Moderate quality
Rajapakse	2014	Moderate/severe anxiety	284	Sri Lanka	1	0	0	0	Hospital			potential for selection biases or not stated *	validated scale	Case series	419	44	>=14	Poisoning		Validated interview	GAD-7, PHQ-9 and AUDIT	0	Median age 22	Working Age/All	4				Anxiety	Non-fatal suicidal behaviour	949	South Asia	<50%	Low/Moderate quality
Jia	2014	Any mental/psych/mood disorder	60	China	0	0	0	1	Surveillance	0		consecutive or obviously representative series of cases*	structured interview	Case Control	115	58	All ages	All methods/not specified		Validated interview	SCID	0	11-93	Working Age/All	99					Fatal suicidal behaviour	200	East Asia & Pacific	>=50%	High quality
Batinic	2012	Other	18	Serbia	1	0	0	0	Hospital	0	Current	potential for selection biases or not stated *	clinician diagnosis	Case series	32	53	All ages	All methods/not specified	self-harming with sharp objects 35.0%, jumping from a high place 23.3%, self-poisoning 23.3%, hanging 18.3%.	Diagnosis by a clinician	Clinician Diagnosis	0	43.07 (SD 15.658)	Working Age/All	10					Non-fatal suicidal behaviour	60	Europe & Central Asia	>=50%	Low/Moderate quality
Cosar	1997	Depression	56	Turkey	1	0	0	0	Hospital	0	Current	potential for selection biases or not stated *	clinician diagnosis	Case series	74	40	All ages	All methods/not specified	Drug overdose (61%); Cutting (16%); Jumping (12%); Shooting (2%); Hanging (6%)	Diagnosis by a clinician	Clinician Diagnosis	0	Mean age female: 32.7; male: 33.1	Working Age/All	3	Depression				Non-fatal suicidal behaviour	185	Europe & Central Asia	<50%	Low/Moderate quality
Zhou	2012	Any mental/psych/mood disorder	62	China	0	0	0	1	Surveillance	0		no description	structured interview	Case series			All ages	All methods/not specified		Validated interview	SCID	0		Working Age/All	99					Fatal suicidal behaviour	200	East Asia & Pacific		Low/Moderate quality
Chandrasekaran	2005	Depressive episode	106	India	1	0	0	0	Hospital	0	Current	potential for selection biases or not stated *	structured interview	Case series	153	45	18+	All methods/not specified	90.6% self poisoning	Validated interview	MINI	0	Majority 18-25	Working Age/All	3	Depression				Non-fatal suicidal behaviour	341	South Asia	<50%	Low/Moderate quality
Kheil	2016	Any mental/psych/mood disorder	74	Tunisia	0	0	0	1	Coroners	0		potential for selection biases or not stated *	clinician diagnosis	Case series	180	69	All ages	Burning		Diagnosis by a clinician	Clinician Diagnosis	0	34.1 _x0002_ 12.43 years (range 14– 83 years)	Working Age/All	99					Fatal suicidal behaviour	235	Middle East & North Africa	>=50%	Low/Moderate quality
Kumar	1998	Major depression	32	India	1	0	0	0	Hospital	0		potential for selection biases or not stated *	clinician diagnosis	Case Control	65	65	All ages*	All methods/not specified	Pesticide (53%)	Diagnosis by a clinician	Clinician Diagnosis	0	71% <30	Working Age/All	3	Depression				Non-fatal suicidal behaviour	100	South Asia	>=50%	Low/Moderate quality
Chatterjee	2015	Substance use disorder	32	India	1	0	0	0	Hospital	0		consecutive or obviously representative series of cases*	clinician diagnosis	Case Control	34	34	All ages*	All methods/not specified		Diagnosis by a clinician	Clinician Diagnosis	0		Working Age/All	1			Substance dependence/use disorder		Non-fatal suicidal behaviour	100	South Asia	<50%	Low/Moderate quality
de Silva (B)	2000	Any mental/psych/mood disorder	45	Sri Lanka	1	0	0	0	Hospital	0		potential for selection biases or not stated *	clinician diagnosis	Case series	75	54	All ages*	All methods/not specified		Diagnosis by a clinician	Clinician Diagnosis	0	mean 27.1 (12.1) range 15-78	Working Age/All	99					Non-fatal suicidal behaviour	140	South Asia	>=50%	Low/Moderate quality
Grau	2013	Any mental/psych/mood disorder	70	Colombia	1	0	0	0	Hospital	0		potential for selection biases or not stated *	clinician diagnosis	Case series	100	46	All ages*	All methods/not specified		Diagnosis by a clinician	Clinician Diagnosis	1		Working Age/All	99					Non-fatal suicidal behaviour	217	Latin America & Caribbean	<50%	Low/Moderate quality
Liu	2018	Any mental/psych/mood disorder	132	China	1	0	0	0	Hospital	0	Current	consecutive or obviously representative series of cases*	structured interview	Case Control	132	32	15–70	All methods/not specified		Validated interview	SCID	0	43.86 (13.3)	Working Age/All	99					Non-fatal suicidal behaviour	409	East Asia & Pacific	<50%	High quality
Khan	1998	Affective disorder	147	Pakistan	1	0	0	0	Hospital	0		potential for selection biases or not stated *	clinician diagnosis	Case series	185	41	All ages	All methods/not specified	Medication (74%)	Diagnosis by a clinician	Clinician Diagnosis	0	majority 16-29	Working Age/All	3	Mood disorder				Non-fatal suicidal behaviour	447	South Asia	<50%	Low/Moderate quality
Kulkarni	2013	Neurotic, stress-related and somatoform disorders	33	India	1	0	0	0	Hospital	0	Current	consecutive or obviously representative series of cases*	structured interview	Case Control	52	52	18-55	All methods/not specified	Pesticides (71%)	Validated interview	SCID and International Personality Disorder Examinination	0	27.31 (8.68)	Working Age/All	4				Other	Non-fatal suicidal behaviour	100	South Asia	>=50%	High quality
Unni	1995	Depression	33	India	0	1	1	0	Hospital	0		consecutive or obviously representative series of cases*	clinician diagnosis	Case Control			>=10	All methods/not specified		Diagnosis by a clinician	Clinician Diagnosis	0	59% <25	Working Age/All	3	Depression				Non-fatal suicidal behaviour	100	South Asia		Low/Moderate quality
Kumar	1998	Adjustment disorder	33	India	1	0	0	0	Hospital	0		potential for selection biases or not stated *	clinician diagnosis	Case Control	65	65	All ages*	All methods/not specified	Pesticide (53%)	Diagnosis by a clinician	Clinician Diagnosis	0	71% <30	Working Age/All	4				Adjustment disorders	Non-fatal suicidal behaviour	100	South Asia	>=50%	Low/Moderate quality
Batinic	2012	Schizophrenia	20	Serbia	1	0	0	0	Hospital	0	Current	potential for selection biases or not stated *	clinician diagnosis	Case series	32	53	All ages	All methods/not specified	self-harming with sharp objects 35.0%, jumping from a high place 23.3%, self-poisoning 23.3%, hanging 18.3%.	Diagnosis by a clinician	Clinician Diagnosis	0	43.07 (SD 15.658)	Working Age/All	2		Schizophrenia			Non-fatal suicidal behaviour	60	Europe & Central Asia	>=50%	Low/Moderate quality
Hayati	2004	Schizophrenia	4	Malaysia	0	0	0	1	Coroners	12		potential for selection biases or not stated *	clinician diagnosis	RCT	55	72	All ages*	All methods/not specified	Poisoning (39%); Hanging (34%)	Diagnosis by a clinician	Clinician Diagnosis	0	Mean age is 43.0 years.	Working Age/All	2		Schizophrenia			Fatal suicidal behaviour	12	East Asia & Pacific	>=50%	Low/Moderate quality
Muralidhara	2011	Depression	17	India	1	0	0	0	Hospital	0		potential for selection biases or not stated *	structured interview	Case series	27	53	18-65	All methods/not specified	Pesticde (68.2%); Medicine (21..7%)	Validated interview	SCID	0	27.3 years (mean)	Working Age/All	3	Depression				Non-fatal suicidal behaviour	51	South Asia	>=50%	Low/Moderate quality
Ndosi	1997	Any mental/psych/mood disorder	104	Tanzania	1	0	0	0	Hospital	0	Current	consecutive or obviously representative series of cases*	clinician diagnosis	Case series	94	31	All ages	All methods/not specified	Overdoses (91%)	Diagnosis by a clinician	Clinician Diagnosis	0	23.7 years (range 13-60 years)	Working Age/All	99					Non-fatal suicidal behaviour	300	Sub-Saharan Africa	<50%	Low/Moderate quality
Kumar	2015	Adjustment disorder	405	India	1	0	0	0	Hospital	0	Current	potential for selection biases or not stated *	clinician diagnosis	Case series	577	50	All ages	All methods/not specified	Poisoning (76%); Cutting/jumping/burning/others (11%); Hanging (10%); Drowning (1%)	Diagnosis by a clinician	Clinician Diagnosis	0	97% <65	Working Age/All	4				Adjustment disorders	Non-fatal suicidal behaviour	1159	South Asia	>=50%	Low/Moderate quality
Zhang	2010	Mood disorder	137	China	0	0	0	1	Surveillance	0		consecutive or obviously representative series of cases*	structured interview	Case Control	214	55	15–34	All methods/not specified	Pesticide (73%)	Validated interview	SCID	0	26.85 (6.25)	Working Age/All	3	Mood disorder				Fatal suicidal behaviour	392	East Asia & Pacific	>=50%	High quality
Narang	2000	Mood disorder	35	India	1	0	0	0	Hospital	0		potential for selection biases or not stated *	clinician diagnosis	Case series	58	58	All ages*	All methods/not specified	Pesticide (77%);	Diagnosis by a clinician	Clinician Diagnosis	0	24 74+8 55 for males and 25.61 ±7 58 for females	Working Age/All	3	Mood disorder				Non-fatal suicidal behaviour	100	South Asia	>=50%	Low/Moderate quality
Yang	2005	Affective disorder	315	China	0	0	0	1	Surveillance			consecutive or obviously representative series of cases*	structured interview	Case series	454	51	>=10	All methods/not specified	Pesticide (58%)	Validated interview	SCID	0	20-39 (43%)	Working Age/All	3	Mood disorder				Fatal suicidal behaviour	895	East Asia & Pacific	>=50%	High quality
Pearson	2002	Any mental/psych/mood disorder	52	China	1	0	0	0	Hospital			potential for selection biases or not stated *	structured interview	Case series	0	0	15-35	All methods/not specified	129 (87.8%) agri poisoning	Validated interview	SCID	0	26 (5.2)	Working Age/All	99					Non-fatal suicidal behaviour	147	East Asia & Pacific	<50%	Low/Moderate quality
Santos	2009	Major depression	34	Brazil	1	0	0	0	Hospital	0		consecutive or obviously representative series of cases*	structured interview	Case series	36	38	All ages*	All methods/not specified	medication (39.6%) pesticide (33.3%)	Validated interview	CIDI	1	25 to 49 years (55.2%)	Working Age/All	3	Depression				Non-fatal suicidal behaviour	96	Latin America & Caribbean	<50%	High quality
Barrimi	2014	Psychotic disorder	11	Morocco	1	0	0	0	Hospital	0	Current	potential for selection biases or not stated *	clinician diagnosis	Case series	18	58	All ages	All methods/not specified	Poisoning (52%)	Diagnosis by a clinician	Clinician Diagnosis	1	31 (mean) 13-65 (range)	Working Age/All	2		Related disorders			Non-fatal suicidal behaviour	31	Middle East & North Africa	>=50%	Low/Moderate quality
Ibiloglu	2016	Major depressive disorder	38	Turkey	1	0	0	0	Hospital	0		potential for selection biases or not stated *	structured interview	Case series	49	46	18-55	All methods/not specified	Prescription drugs (82%)	Validated interview	Clinician Diagnosis and SCID-I	0	31.86±7.46 years	Working Age/All	3	Depression				Non-fatal suicidal behaviour	106	Europe & Central Asia	<50%	Low/Moderate quality
Galgali	1998	Neurotic stress related	33	India	1	0	0	0	Hospital	92		potential for selection biases or not stated *	clinician diagnosis	Case series	158	51	All ages*	Poisoning		Diagnosis by a clinician	Clinician Diagnosis	0	25.3 (8.6)	Working Age/All	4				Other	Non-fatal suicidal behaviour	92	South Asia	>=50%	Low/Moderate quality
Lari	2007	Anxiety	32	Iran	1	0	0	0	Hospital	0		potential for selection biases or not stated *	clinician diagnosis	Case series	19	21	All ages	Burning		Diagnosis by a clinician	Clinician Diagnosis	0	13-62	Working Age/All	4				Anxiety	Non-fatal suicidal behaviour	89	Middle East & North Africa	<50%	Low/Moderate quality
Bansal (1)	2011	Depression	36	India	1	0	0	0	Hospital			no description	structured interview	Case series	42	42	>=16	All methods/not specified	87% were poisoning; 10% burning; 3% other	Diagnosis by a clinician	Clinician Diagnosis	0	53% were 16-25	Working Age/All	3	Depression				Non-fatal suicidal behaviour	100	South Asia	<50%	Low/Moderate quality
Unni	1995	Adjustment disorder	36	India	0	1	1	0	Hospital	0		consecutive or obviously representative series of cases*	clinician diagnosis	Case Control			>=10	All methods/not specified		Diagnosis by a clinician	Clinician Diagnosis	0	59% <25	Working Age/All	4				Adjustment disorders	Non-fatal suicidal behaviour	100	South Asia		Low/Moderate quality
Kinyanda	2004	Adjustment disorder	35	Uganda	1	0	0	0	Hospital	96		consecutive or obviously representative series of cases*	clinician diagnosis		63	64	>=15	All methods/not specified	Pesticide (45%); Medicaiton (35%)	Diagnosis by a clinician	Clinician Diagnosis	0	50% <25	Working Age/All	4				Adjustment disorders	Non-fatal suicidal behaviour	96	Sub-Saharan Africa	>=50%	Low/Moderate quality
Batinic	2012	Depression	22	Serbia	1	0	0	0	Hospital	0	Current	potential for selection biases or not stated *	clinician diagnosis	Case series	32	53	All ages	All methods/not specified	self-harming with sharp objects 35.0%, jumping from a high place 23.3%, self-poisoning 23.3%, hanging 18.3%.	Diagnosis by a clinician	Clinician Diagnosis	0	43.07 (SD 15.658)	Working Age/All	3	Depression				Non-fatal suicidal behaviour	60	Europe & Central Asia	>=50%	Low/Moderate quality
Bilginer	2017	depressive disorder	37	Turkey	1	0	0	0	Hospital	0		potential for selection biases or not stated *	clinician diagnosis	Case series	13	13	Young people	Poisoning		Diagnosis by a clinician	Clinician Diagnosis	0		Young	3	Depression				Non-fatal suicidal behaviour	100	Europe & Central Asia	<50%	Low/Moderate quality
Samaraweera	2008	Depression	10	Sri Lanka	0	0	0	1	Coroners	0		consecutive or obviously representative series of cases*	clinician diagnosis	Case series	19	70	All ages*	All methods/not specified		Diagnosis by a clinician	Clinician Diagnosis	0	15-74	Working Age/All	3	Depression				Fatal suicidal behaviour	27	South Asia	>=50%	Low/Moderate quality
Jain	1999	Depressive episode	21	India	0	1	1	0	Hospital	0		potential for selection biases or not stated *	clinician diagnosis	Case series	33	59	>=15	All methods/not specified	Pesticide (57%)	Diagnosis by a clinician	Clinician Diagnosis	0	<30 (82%)	Working Age/All	3	Depression				Non-fatal suicidal behaviour	56	South Asia	>=50%	Low/Moderate quality
Toudehskchuie	2016	Major depressive disorder	90	Iran	1	0	0	0	Hospital			potential for selection biases or not stated *	structured interview	Case Control	99	41	All ages	Poisoning		Validated interview	SCID and Alcohol dependency scale	0	28.2 (9.8)	Working Age/All	3	Depression				Non-fatal suicidal behaviour	240	Middle East & North Africa	<50%	Low/Moderate quality
Bhise	2016	Depression	37	India	0	0	0	1	Coroners	0		potential for selection biases or not stated *	clinician diagnosis	Case Control	88	90	All ages*	All methods/not specified	Pesticide (68%)	Diagnosis by a clinician	Clinician Diagnosis	0		Working Age/All	3	Depression				Fatal suicidal behaviour	98	South Asia	>=50%	Low/Moderate quality
Rajapakse	2014	Moderate/severe depression	361	Sri Lanka	1	0	0	0	Hospital			potential for selection biases or not stated *	validated scale	Case series	419	44	>=14	Poisoning		Validated interview	GAD-7, PHQ-9 and AUDIT	0	Median age 22	Working Age/All	3	Bipolar disorder				Non-fatal suicidal behaviour	949	South Asia	<50%	Low/Moderate quality
Jiang	2013	Any mental/psych/mood disorder	114	China	1	0	0	0	Hospital	0		potential for selection biases or not stated *	structured interview	Case Control	76	26	All ages	All methods/not specified	81% pesticide ingestion	Validated interview	SCID	0	33.2 (14.6)	Working Age/All	99					Non-fatal suicidal behaviour	297	East Asia & Pacific	<50%	Low/Moderate quality
Xiao	2011	Any mental/psych/mood disorder	237	China	1	0	0	0	Hospital	0		consecutive or obviously representative series of cases*	structured interview	Case series	160	26	All ages*	All methods/not specified	pesticide ingestion (75.8%)	Validated interview	SCID	1	mean=33±13	Working Age/All	99					Non-fatal suicidal behaviour	617	East Asia & Pacific	<50%	High quality
Parkar	2006	Unipolar major depression	76	India	1	0	0	0	Hospital			no description	structured interview	Case series	103	53	>=18	All methods/not specified	Insecticide (74%) and Medication overdose (23.5%)	Validated interview	SCID	0	26.4 (8.69)	Working Age/All	3	Depression				Non-fatal suicidal behaviour	196	South Asia	>=50%	Low/Moderate quality
Abeyasinghe	2008	Alcohol dependence/use disorder	146	Sri Lanka	0	0	0	1	Multiple sources	0		potential for selection biases or not stated *	clinician diagnosis	Case Control	294	79	>=10	All methods/not specified	Pesticide (70%)	Diagnosis by a clinician	Clinician Diagnosis	0	46% aged 15-34	Working Age/All	1			Alcohol dependence/use disorder		Fatal suicidal behaviour	372	South Asia	>=50%	Low/Moderate quality
Trabelsi	2015	Depression	13	Tunisia	1	0	0	0	Hospital	0		potential for selection biases or not stated *	clinician diagnosis	Case series	19	58	All ages	All methods/not specified		Diagnosis by a clinician	Clinician Diagnosis	0	30.6	Working Age/All	3	Depression				Non-fatal suicidal behaviour	33	Middle East & North Africa	>=50%	Low/Moderate quality
Haddad	1998	Any mental/psych/mood disorder	8	Jordan	1	0	0	0	Hospital	0		potential for selection biases or not stated *	clinician diagnosis	Case Control	4	20	All ages*	Burning		Diagnosis by a clinician	Clinician Diagnosis	0	mean 28	Working Age/All	99					Non-fatal suicidal behaviour	20	Middle East & North Africa	<50%	Low/Moderate quality
Shakeri	2015	Adjustment disorder	163	Iran	0	1	0	0	Hospital			potential for selection biases or not stated *	structured interview	Case series	0	0	All ages	All methods/not specified	self-burning (44%); Overdose (37%); Poison (18%); cutting (3%)	Diagnosis by a clinician	Clinician Diagnosis	0	27.7±9.4	Working Age/All	4				Adjustment disorders	Non-fatal suicidal behaviour	400	Middle East & North Africa	<50%	Low/Moderate quality
Risal	2011	Depression , Dysthymia, Adjustment disorder	30	Nepal	1	0	0	0	Hospital			potential for selection biases or not stated *	clinician diagnosis	Case series	22	30	All ages	All methods/not specified	Poisoning (93.2%); Hanging (2.7%); Cutting (1.4%); Other (1.4%)	Diagnosis by a clinician	Clinician Diagnosis	0	21-40 (43.8%)	Working Age/All	3	Mood disorder				Non-fatal suicidal behaviour	73	South Asia	<50%	Low/Moderate quality
Batinic	2012	Substance use disorder	25	Serbia	1	0	0	0	Hospital	0	Current	potential for selection biases or not stated *	clinician diagnosis	Case series	32	53	All ages	All methods/not specified	self-harming with sharp objects 35.0%, jumping from a high place 23.3%, self-poisoning 23.3%, hanging 18.3%.	Diagnosis by a clinician	Clinician Diagnosis	0	43.07 (SD 15.658)	Working Age/All	1			Substance dependence/use disorder		Non-fatal suicidal behaviour	60	Europe & Central Asia	>=50%	Low/Moderate quality
Vásquez-Rojas	2013	Depression	89	Colombia	1	0	0	0	Hospital	0	Current	potential for selection biases or not stated *	clinician diagnosis	Case series	55	26	Children	All methods/not specified		Diagnosis by a clinician	Clinician Diagnosis	1	average 13	Young	3	Depression				Non-fatal suicidal behaviour	213	Latin America & Caribbean	<50%	Low/Moderate quality
Latha	1996	Dysthymic disorders	31	India	1	0	0	0	Hospital	0		potential for selection biases or not stated *	clinician diagnosis	Case series	45	62	All ages*	All methods/not specified	Pesticide (67%)	Diagnosis by a clinician	Clinician Diagnosis & BDI	0	The mean age (kSD) of men was 29.5+- 12.4 years, and that of women was 24.2+-9.5 years	Working Age/All	3	Depression				Non-fatal suicidal behaviour	73	South Asia	>=50%	Low/Moderate quality
Caribe	2012	Major depressive disorder	47	Brazil	1	0	0	0	Hospital	0		potential for selection biases or not stated *	structured interview	Case Control	51	46	>=18	Poisoning	Pesticide (49%)	Validated interview	MINI	0	32.15 (9.89) years (range, 18Y69 years)	Working Age/All	3	Depression				Non-fatal suicidal behaviour	110	Latin America & Caribbean	<50%	Low/Moderate quality
Borges	2010	Anxiety disorder	72	Mexico	1	0	0	0	Community (self-report)	0		potential for selection biases or not stated *	structured interview	Cross sectional			18-65	All methods/not specified		Validated interview	WHO CIDI	0		Working Age/All	4				Anxiety	Non-fatal suicidal behaviour	166	Latin America & Caribbean		Low/Moderate quality
Wei	2013	Mood disorder	104	China	1	0	0	0	Hospital			potential for selection biases or not stated *	structured interview	Case series	53	22	>=15	All methods/not specified	Self poisoning (93%); Self-injury (7%)	Validated interview	SCID	0	men (mean=34.66, S.D.=17.91) and women (mean=31.92, S.D.=12.60)	Working Age/All	3	Mood disorder				Non-fatal suicidal behaviour	239	East Asia & Pacific	<50%	Low/Moderate quality
Bi	2010	Mood disorder	104	China	1	0	0	0	Hospital	0	Current	consecutive or obviously representative series of cases*	structured interview	Case series	53	22	>=15	All methods/not specified	self-poisoning (92%)	Validated interview	SCID	0	32.5 years (S.D.=14.0)	Working Age/All	3	Mood disorder				Non-fatal suicidal behaviour	239	East Asia & Pacific	<50%	High quality
Vásquez-Rojas	2013	Anxiety	93	Colombia	1	0	0	0	Hospital	0	Current	potential for selection biases or not stated *	clinician diagnosis	Case series	55	26	Children	All methods/not specified		Diagnosis by a clinician	Clinician Diagnosis	1	average 13	Young	4				Anxiety	Non-fatal suicidal behaviour	213	Latin America & Caribbean	<50%	Low/Moderate quality
Wang	2012	Any mental/psych/mood disorder	26	China	1	0	0	0	Community (self-report)	0		consecutive or obviously representative series of cases*	structured interview	Cross sectional			>=18	All methods/not specified		Validated interview	SCID	1	19-85 (median=37)	Working Age/All	99					Non-fatal suicidal behaviour	59	East Asia & Pacific		High quality
Parkar	2006	Axis 1 disorders (excluding adjustment)	87	India	1	0	0	0	Hospital			no description	structured interview	Case series	103	53	>=18	All methods/not specified	Insecticide (74%) and Medication overdose (23.5%)	Validated interview	SCID	0	26.4 (8.69)	Working Age/All	99					Non-fatal suicidal behaviour	196	South Asia	>=50%	Low/Moderate quality
Thalagala	2003	Depression	178	Sri Lanka	1	0	0	0	Hospital	0		potential for selection biases or not stated *	clinician diagnosis	Case Control	213	54	All ages*	All methods/not specified		Diagnosis by a clinician	Clinician Diagnosis	0	65.6% in 15-29 age group	Working Age/All	3	Depression				Non-fatal suicidal behaviour	396	South Asia	>=50%	Low/Moderate quality
Mohammadi	2005	Any mental/psych/mood disorder	164	Iran	1	0	0	0	Community (self-report)	0	Current	potential for selection biases or not stated *	validated scale	Cross sectional	110	30	>=18	All methods/not specified		Validated interview	SADS	0		Working Age/All	99					Non-fatal suicidal behaviour	362	Middle East & North Africa	<50%	Low/Moderate quality
Tong (B)	2018	Any mental/psych/mood disorder	55	China	1	0	0	0	Hospital			consecutive or obviously representative series of cases*	structured interview	Case series	41	34	>=18	All methods/not specified	pesticide poisoning - 70%; Medications 28%	Validated interview	SCID	0	39.9 (13.3)	Working Age/All	99					Non-fatal suicidal behaviour	120	East Asia & Pacific	<50%	High quality
Bansal (2)	2011	Depression	46	India	1	0	0	0	Hospital	0		potential for selection biases or not stated *	clinician diagnosis	Case series	61	61	All ages*	All methods/not specified	Poisoning (69%)	Diagnosis by a clinician	Clinician Diagnosis	0	<30 year (70%)	Working Age/All	3	Depression				Non-fatal suicidal behaviour	100	South Asia	>=50%	Low/Moderate quality
Sharma	1998	Any mental/psych/mood disorder	35	India	1	0	0	0	Hospital	0		potential for selection biases or not stated *	clinician diagnosis	Case series	35	47	All ages*	All methods/not specified		Diagnosis by a clinician	Clinician Diagnosis	0	16-68	Working Age/All	99					Non-fatal suicidal behaviour	75	South Asia	<50%	Low/Moderate quality
Chandrasekaran	2005	Any mental/psych/mood disorder	160	India	1	0	0	0	Hospital	0	Current	potential for selection biases or not stated *	structured interview	Case series	153	45	18+	All methods/not specified	90.6% self poisoning	Validated interview	MINI	0	Majority 18-25	Working Age/All	99					Non-fatal suicidal behaviour	341	South Asia	<50%	Low/Moderate quality
Kulkarni	2013	Mood disorder	47	India	1	0	0	0	Hospital	0	Current	consecutive or obviously representative series of cases*	structured interview	Case Control	52	52	18-55	All methods/not specified	Pesticides (71%)	Validated interview	SCID and International Personality Disorder Examinination	0	27.31 (8.68)	Working Age/All	3	Mood disorder				Non-fatal suicidal behaviour	100	South Asia	>=50%	High quality
Zhang	2010	Any mental/psych/mood disorder	188	China	0	0	0	1	Surveillance	0		consecutive or obviously representative series of cases*	structured interview	Case Control	214	55	15–34	All methods/not specified	Pesticide (73%)	Validated interview	SCID	0	26.85 (6.25)	Working Age/All	99					Fatal suicidal behaviour	392	East Asia & Pacific	>=50%	High quality
Khan	2005	Any mental/psych/mood disorder	24	India	0	0	0	1	Coroners	0		potential for selection biases or not stated *	clinician diagnosis	Case series	0	0	15-35	All methods/not specified		Diagnosis by a clinician	Clinician Diagnosis	0	60% 15-24	Working Age/All	99					Fatal suicidal behaviour	50	South Asia	<50%	Low/Moderate quality
Abeyasinghe	2008	Depression	180	Sri Lanka	0	0	0	1	Multiple sources	0		potential for selection biases or not stated *	clinician diagnosis	Case Control	294	79	>=10	All methods/not specified	Pesticide (70%)	Diagnosis by a clinician	Clinician Diagnosis	0	46% aged 15-34	Working Age/All	3	Depression				Fatal suicidal behaviour	372	South Asia	>=50%	Low/Moderate quality
Zhang	2004	Depression	32	China	0	0	0	1	Surveillance	0		potential for selection biases or not stated *	structured interview	Case Control	48	73	All ages	All methods/not specified	Pesticide (70%); Hanging (23%); Drowning (3%); Others (4%)	Validated interview	SCID	0	45.5 (17.1)	Working Age/All	3	Depression				Fatal suicidal behaviour	66	East Asia & Pacific	>=50%	Low/Moderate quality
Pérez-Olmos	2007	Adaptative disorder	42	Colombia	1	0	0	0	Hospital	86		potential for selection biases or not stated *	clinician diagnosis	Case series	26	27	11-18	All methods/not specified	Poisoning (97%)	Diagnosis by a clinician	Clinician Diagnosis	1	72% <=16	Young	4				Adjustment disorders	Non-fatal suicidal behaviour	86	Latin America & Caribbean	<50%	Low/Moderate quality
Sathish	2016	Adjustment disorder	25	India	1	0	0	0	Hospital	0	Current	consecutive or obviously representative series of cases*	structured interview	Case series	26	52	All ages	All methods/not specified		Validated interview	MINI-plus	0	70% 18-30	Working Age/All	4				Adjustment disorders	Non-fatal suicidal behaviour	50	South Asia	>=50%	High quality
Bansal (1)	2011	Any mental/psych/mood disorder	50	India	1	0	0	0	Hospital			no description	structured interview	Case series	42	42	>=16	All methods/not specified	87% were poisoning; 10% burning; 3% other	Diagnosis by a clinician	Clinician Diagnosis	0	53% were 16-25	Working Age/All	99					Non-fatal suicidal behaviour	100	South Asia	<50%	Low/Moderate quality
Ma	1999	Any mental/psych/mood disorder	27	China	1	0	0	0	Hospital	54		potential for selection biases or not stated *	validated scale	Case Control	20	20	All ages*	All methods/not specified	drug overdose (73/98, 74.5%)	Validated interview	Chinese mental health screening scale	1	15-77 (mean=35.4, SD=16)	Working Age/All	99					Non-fatal suicidal behaviour	54	East Asia & Pacific	<50%	Low/Moderate quality
Maksuti	2012	Depression	129	Albania	0	0	0	1	Coroners	0		consecutive or obviously representative series of cases*	clinician diagnosis	Case series	163	64	All ages	All methods/not specified	Poisoning (39.4%)	Diagnosis by a clinician	Clinician Diagnosis	0	38.5 (16 SD)	Working Age/All	3	Depression				Fatal suicidal behaviour	254	Europe & Central Asia	>=50%	Low/Moderate quality
Kurihara	2009	Major depressive disorder	31	Indonesia	0	0	0	1	Police	0		consecutive or obviously representative series of cases*	structured interview	Case Control	38	63	All ages	All methods/not specified	Hanging (68%); Poison (15%), jumping (7%); drowning (5%); stabbing (3%); burning (2%)	Validated interview	SCID	0	41.4 (SD 21.5: range 13 - 87)	Working Age/All	3	Depression				Fatal suicidal behaviour	60	East Asia & Pacific	>=50%	High quality
Kulkarni	2013	Personality disorder	52	India	1	0	0	0	Hospital	0	Current	consecutive or obviously representative series of cases*	structured interview	Case Control	52	52	18-55	All methods/not specified	Pesticides (71%)	Validated interview	SCID and International Personality Disorder Examinination	0	27.31 (8.68)	Working Age/All	6					Non-fatal suicidal behaviour	100	South Asia	>=50%	High quality
Paholpak	2012	Anxiety disorder	4440	Thailand	1	0	0	1	Hospital			consecutive or obviously representative series of cases*	structured interview	Case series			All ages	All methods/not specified		Diagnosis by a clinician	Clinician Diagnosis	0		Working Age/All	4				Anxiety	Non-fatal suicidal behaviour	8426	East Asia & Pacific		High quality
Khan	1998	Acute situational/stress reaction	238	Pakistan	1	0	0	0	Hospital	0		potential for selection biases or not stated *	clinician diagnosis	Case series	185	41	All ages	All methods/not specified	Medication (74%)	Diagnosis by a clinician	Clinician Diagnosis	0	majority 16-29	Working Age/All	4				Adjustment disorders	Non-fatal suicidal behaviour	447	South Asia	<50%	Low/Moderate quality
Zarghami	2002	Adjustment disorder	134	Iran	1	0	0	1	Hospital	249		potential for selection biases or not stated *	structured interview	Cohort	54	17	All ages	Burning		Validated interview	SCID	0	26.98 years (S.D. = 13.5)	Working Age/All	4				Adjustment disorders	Fatal suicidal behaviour	249	Middle East & North Africa	<50%	Low/Moderate quality
Palacio	2007	Substance abuse or dependence	59	Colombia	0	0	0	1	Coroners			no description	clinician diagnosis	Case Control	87	81	All Ages*	All methods/not specified	51 (47.2%) hanging, 24 (22.2%) gunshot, 17 (15.7%) poisoning, 7 (6.5%) jumping from a height, 3 (2.8%) sharp weapon wound, and 6 (5.6%) others.	Diagnosis by a clinician	Clinician Diagnosis	0	median 29 years (Interquartile range: 19.25–42)	Working Age/All	1			Substance dependence/use disorder		Fatal suicidal behaviour	108	Latin America & Caribbean	>=50%	Low/Moderate quality
Barrimi	2014	Depression	17	Morocco	1	0	0	0	Hospital	0	Current	potential for selection biases or not stated *	clinician diagnosis	Case series	18	58	All ages	All methods/not specified	Poisoning (52%)	Diagnosis by a clinician	Clinician Diagnosis	1	31 (mean) 13-65 (range)	Working Age/All	3	Depression				Non-fatal suicidal behaviour	31	Middle East & North Africa	>=50%	Low/Moderate quality
Bansal (2)	2011	Mood disorder	57	India	1	0	0	0	Hospital	0		potential for selection biases or not stated *	clinician diagnosis	Case series	61	61	All ages*	All methods/not specified	Poisoning (69%)	Diagnosis by a clinician	Clinician Diagnosis	0	<30 year (70%)	Working Age/All	3					Non-fatal suicidal behaviour	100	South Asia	>=50%	Low/Moderate quality
Narang	2000	Any mental/psych/mood disorder	57	India	1	0	0	0	Hospital	0		potential for selection biases or not stated *	clinician diagnosis	Case series	58	58	All ages*	All methods/not specified	Pesticide (77%);	Diagnosis by a clinician	Clinician Diagnosis	0	24 74+8 55 for males and 25.61 ±7 58 for females	Working Age/All	99					Non-fatal suicidal behaviour	100	South Asia	>=50%	Low/Moderate quality
Jain	1999	Any mental/psych/mood disorder	32	India	0	1	1	0	Hospital	0		potential for selection biases or not stated *	clinician diagnosis	Case series	33	59	>=15	All methods/not specified	Pesticide (57%)	Diagnosis by a clinician	Clinician Diagnosis	0	<30 (82%)	Working Age/All	99					Non-fatal suicidal behaviour	56	South Asia	>=50%	Low/Moderate quality
Trabelsi	2015	Adjustment disorder	19	Tunisia	1	0	0	0	Hospital	0		potential for selection biases or not stated *	clinician diagnosis	Case series	19	58	All ages	All methods/not specified		Diagnosis by a clinician	Clinician Diagnosis	0	30.6	Working Age/All	4				Adjustment disorders	Non-fatal suicidal behaviour	33	Middle East & North Africa	>=50%	Low/Moderate quality
Lari	2007	Depression	52	Iran	1	0	0	0	Hospital	0		potential for selection biases or not stated *	clinician diagnosis	Case series	19	21	All ages	Burning		Diagnosis by a clinician	Clinician Diagnosis	0	13-62	Working Age/All	3	Depression				Non-fatal suicidal behaviour	89	Middle East & North Africa	<50%	Low/Moderate quality
Qusar	2009	Any mental/psych/mood disorder	26	Bangladesh	1	0	0	0	Hospital	0		potential for selection biases or not stated *	clinician diagnosis	Case series	18	41	All ages*	All methods/not specified	Poisoning (95%)	Diagnosis by a clinician	Clinician Diagnosis	0	14-65	Working Age/All	99					Non-fatal suicidal behaviour	44	South Asia	<50%	Low/Moderate quality
Samaraweera	2008	Any mental/psych/mood disorder	16	Sri Lanka	0	0	0	1	Coroners	0		consecutive or obviously representative series of cases*	clinician diagnosis	Case series	19	70	All ages*	All methods/not specified		Diagnosis by a clinician	Clinician Diagnosis	0	15-74	Working Age/All	99					Fatal suicidal behaviour	27	South Asia	>=50%	Low/Moderate quality
Pandey	2013	Any mental/psych/mood disorder	48	India	1	0	0	0	Hospital	0		potential for selection biases or not stated *	validated scale	Case series	42	53	18-60	All methods/not specified		Validated interview	SCID I & II	0		Working Age/All	99					Non-fatal suicidal behaviour	80	South Asia	>=50%	Low/Moderate quality
Bhise	2016	Any mental/psych/mood disorder	59	India	0	0	0	1	Coroners	0		potential for selection biases or not stated *	clinician diagnosis	Case Control	88	90	All ages*	All methods/not specified	Pesticide (68%)	Diagnosis by a clinician	Clinician Diagnosis	0		Working Age/All	99					Fatal suicidal behaviour	98	South Asia	>=50%	Low/Moderate quality
Taktak	2013	Any mental/psych/mood disorder	76	Turkey	0	0	0	1	Coroners	0	Current	consecutive or obviously representative series of cases*	clinician diagnosis	Case series	83	67	All ages	All methods/not specified	Hanging (59.7); Firearms (20.2); Jumping (10.5); Drugs (5.6); Cutting (4)	Diagnosis by a clinician	Clinician Diagnosis	0	35.4 (16.5)	Working Age/All	99					Fatal suicidal behaviour	124	Europe & Central Asia	>=50%	Low/Moderate quality
Palacio	2007	Major depressive episode	67	Colombia	0	0	0	1	Coroners			no description	clinician diagnosis	Case Control	87	81	All Ages*	All methods/not specified	51 (47.2%) hanging, 24 (22.2%) gunshot, 17 (15.7%) poisoning, 7 (6.5%) jumping from a height, 3 (2.8%) sharp weapon wound, and 6 (5.6%) others.	Diagnosis by a clinician	Clinician Diagnosis	0	median 29 years (Interquartile range: 19.25–42)	Working Age/All	3	Depression				Fatal suicidal behaviour	108	Latin America & Caribbean	>=50%	Low/Moderate quality
Yang	2005	Any mental/psych/mood disorder	563	China	0	0	0	1	Surveillance			consecutive or obviously representative series of cases*	structured interview	Case series	454	51	>=10	All methods/not specified	Pesticide (58%)	Validated interview	SCID	0	20-39 (43%)	Working Age/All	99					Fatal suicidal behaviour	895	East Asia & Pacific	>=50%	High quality
Manoranjitham	2010	Any mental/psych/mood disorder	63	India	0	0	0	1	Surveillance			consecutive or obviously representative series of cases*	structured interview	Case Control	59	59	All ages*	All methods/not specified		Validated interview	SCID	0	42.24 (20.69)	Working Age/All	99					Fatal suicidal behaviour	100	South Asia	>=50%	High quality
Naidoo	2013	Depression	438	South Africa	1	0	0	0	Hospital	0		consecutive or obviously representative series of cases*	validated scale	Case Control	172	25	>=18	All methods/not specified	Self poisoning (92%)	Validated scale	BDI	0	<=40 (84%)	Working Age/All	3	Depression				Non-fatal suicidal behaviour	688	Sub-Saharan Africa	<50%	Low/Moderate quality
Aghanwa	2004	Any mental/psych/mood disorder	82	Fiji	1	0	0	0	Hospital	0		potential for selection biases or not stated *	clinician diagnosis	Case series	40	31	All ages	All methods/not specified	Violent methods incl. hangin/burning/etc (11%); Herbicide (38%); Drug overdose (51%)	Diagnosis by a clinician	Clinician Diagnosis	0	Male: 25.15 (9.51); Female: 22.99 (8.1)	Working Age/All	99					Non-fatal suicidal behaviour	128	East Asia & Pacific	<50%	Low/Moderate quality
Ozdel	2009	Any mental/psych/mood disorder	93	Turkey	0	1	1	0	Hospital			potential for selection biases or not stated *	structured interview	Case Control	36	25	All ages*	All methods/not specified	ingestion of drugs (70%) or chemical agent (17.4%)	Validated interview	SCID	0	Male: 28 (10); Female: 25 (10)	Working Age/All	99					Non-fatal suicidal behaviour	144	Europe & Central Asia	<50%	Low/Moderate quality
Maksuti	2012	Any mental/psych/mood disorder	165	Albania	0	0	0	1	Coroners	0		consecutive or obviously representative series of cases*	clinician diagnosis	Case series	163	64	All ages	All methods/not specified	Poisoning (39.4%)	Diagnosis by a clinician	Clinician Diagnosis	0	38.5 (16 SD)	Working Age/All	99					Fatal suicidal behaviour	254	Europe & Central Asia	>=50%	Low/Moderate quality
Borges	2010	Any mental/psych/mood disorder	108	Mexico	1	0	0	0	Community (self-report)	0		potential for selection biases or not stated *	structured interview	Cross sectional			18-65	All methods/not specified		Validated interview	WHO CIDI	0		Working Age/All	99					Non-fatal suicidal behaviour	166	Latin America & Caribbean		Low/Moderate quality
Ahmadi	2010	Adjustment disorder	20	Iran	1	0	0	0	Hospital	0		potential for selection biases or not stated *	clinician diagnosis	Case Control	4	13	All ages*	Burning		Diagnosis by a clinician		0	mean age of 28 years	Working Age/All	4				Adjustment disorders	Non-fatal suicidal behaviour	30	Middle East & North Africa	<50%	Low/Moderate quality
Tuan	2009	Any mental/psych/mood disorder	209	Vietnam	1	0	0	0	Hospital	0		potential for selection biases or not stated *	structured interview	Case series	87	28	All ages	Poisoning		Validated interview	CIDI	0	15–24 years (50.8%)	Working Age/All	99					Non-fatal suicidal behaviour	309	East Asia & Pacific	<50%	Low/Moderate quality
Tong (A)	2018	Any mental/psych/mood disorder	104	China	0	0	0	1	Surveillance			consecutive or obviously representative series of cases*	structured interview	Case series	83	55	>=18	All methods/not specified	pesticide poisoning - 55%; Medications 9%	Validated interview	SCID	0	51.1 (18.0)	Working Age/All	99					Fatal suicidal behaviour	151	East Asia & Pacific	>=50%	High quality
van der Hoek	2005	Major depression	29	Sri Lanka	1	0	0	0	Hospital	42		potential for selection biases or not stated *	structured interview	Case Control	121	61	>=16	Poisoning	Pesticide poisoning	Validated interview	CIDI-SF	0	62% 16-29	Working Age/All	3	Depression				Non-fatal suicidal behaviour	42	South Asia	>=50%	Low/Moderate quality
Altindag	2005	Any mental/psych/mood disorder	18	Turkey	0	0	0	1	Coroners	0	Current	potential for selection biases or not stated *	clinician diagnosis	Case Control	4	15	All ages	All methods/not specified	Hanging (45%); firearms (29%); Jumping (16%); poisoning (6%); self-burning (3%)	Diagnosis by a clinician	Clinician Diagnosis	0	24.2 (11.3)	Working Age/All	99					Fatal suicidal behaviour	26	Europe & Central Asia	<50%	Low/Moderate quality
Wei	2013	Any mental/psych/mood disorder	166	China	1	0	0	0	Hospital			potential for selection biases or not stated *	structured interview	Case series	53	22	>=15	All methods/not specified	Self poisoning (93%); Self-injury (7%)	Validated interview	SCID	0	men (mean=34.66, S.D.=17.91) and women (mean=31.92, S.D.=12.60)	Working Age/All	99					Non-fatal suicidal behaviour	239	East Asia & Pacific	<50%	Low/Moderate quality
Bi	2010	Any mental/psych/mood disorder	166	China	1	0	0	0	Hospital	0	Current	consecutive or obviously representative series of cases*	structured interview	Case series	53	22	>=15	All methods/not specified	self-poisoning (92%)	Validated interview	SCID	0	32.5 years (S.D.=14.0)	Working Age/All	99					Non-fatal suicidal behaviour	239	East Asia & Pacific	<50%	High quality
Santos	2009	Any mental/psych/mood disorder	69	Brazil	1	0	0	0	Hospital	0		consecutive or obviously representative series of cases*	structured interview	Case series	36	38	All ages*	All methods/not specified	medication (39.6%) pesticide (33.3%)	Validated interview	CIDI	1	25 to 49 years (55.2%)	Working Age/All	99					Non-fatal suicidal behaviour	96	Latin America & Caribbean	<50%	High quality
Cherif	2012	Any mental/psych/mood disorder	22	Tunisia	1	0	0	0	Hospital	0	Current	potential for selection biases or not stated *	clinician diagnosis	Case Control			Adolescents	All methods/not specified	Drug poisoning (67%)	Diagnosis by a clinician	Clinician Diagnosis	1	16.8 years (± 2.05)	Young	99					Non-fatal suicidal behaviour	30	Middle East & North Africa		Low/Moderate quality
Caribe	2012	Any mental/psych/mood disorder	83	Brazil	1	0	0	0	Hospital	0		potential for selection biases or not stated *	structured interview	Case Control	51	46	>=18	Poisoning	Pesticide (49%)	Validated interview	MINI	0	32.15 (9.89) years (range, 18Y69 years)	Working Age/All	99					Non-fatal suicidal behaviour	110	Latin America & Caribbean	<50%	Low/Moderate quality
Zhang	2004	Any mental/psych/mood disorder	50	China	0	0	0	1	Surveillance	0		potential for selection biases or not stated *	structured interview	Case Control	48	73	All ages	All methods/not specified	Pesticide (70%); Hanging (23%); Drowning (3%); Others (4%)	Validated interview	SCID	0	45.5 (17.1)	Working Age/All	99					Fatal suicidal behaviour	66	East Asia & Pacific	>=50%	Low/Moderate quality
Kumar	2015	Any mental/psych/mood disorder	884	India	1	0	0	0	Hospital	0	Current	potential for selection biases or not stated *	clinician diagnosis	Case series	577	50	All ages	All methods/not specified	Poisoning (76%); Cutting/jumping/burning/others (11%); Hanging (10%); Drowning (1%)	Diagnosis by a clinician	Clinician Diagnosis	0	97% <65	Working Age/All	99					Non-fatal suicidal behaviour	1159	South Asia	>=50%	Low/Moderate quality
Read	1997	Any mental/psych/mood disorder	77	South Africa	1	0	0	0	Hospital	0		potential for selection biases or not stated *	clinician diagnosis	Case series	25	25	13-25	All methods/not specified	Overdose (83%)	Diagnosis by a clinician	Clinician Diagnosis, BDI, Hamilton and the Montgomery- Asberg	0	mode 19	Young	99					Non-fatal suicidal behaviour	100	Sub-Saharan Africa	<50%	Low/Moderate quality
Mechri	2005	Any mental/psych/mood disorder	70	Tunisia	1	0	0	0	Hospital	0	Current	potential for selection biases or not stated *	clinician diagnosis	Case series	53	59	All ages	All methods/not specified	Medicial most common	Diagnosis by a clinician	Clinician Diagnosis	1	Peak 16-25	Working Age/All	99					Non-fatal suicidal behaviour	90	Middle East & North Africa	>=50%	Low/Moderate quality
Gomes	2009	Any mental/psych/mood disorder	104	Brazil	1	0	0	0	Hospital	0	Current	potential for selection biases or not stated *	clinician diagnosis	Case series	0	0	10-49	All methods/not specified	Overdose (95%); Jumping (2%); Hanging (2%); Other (2%)	Diagnosis by a clinician	Clinician Diagnosis	0	26.2 years (SD = 10.2)	Working Age/All	99					Non-fatal suicidal behaviour	132	Latin America & Caribbean	<50%	Low/Moderate quality
Khan	2008	Depression	79	Pakistan	0	0	0	1	Police	0		consecutive or obviously representative series of cases*	clinician diagnosis	Case Control	83	83	All ages*	All methods/not specified	hanging (n=40), poisoning (n=26), firearms (n=15) and self-immolation (n=10); 9 other	Diagnosis by a clinician	Clincian Diagnosis	0		Working Age/All	3	Depression				Fatal suicidal behaviour	100	South Asia	>=50%	Low/Moderate quality
Kurihara	2009	Any mental/psych/mood disorder	48	Indonesia	0	0	0	1	Police	0		consecutive or obviously representative series of cases*	structured interview	Case Control	38	63	All ages	All methods/not specified	Hanging (68%); Poison (15%), jumping (7%); drowning (5%); stabbing (3%); burning (2%)	Validated interview	SCID	0	41.4 (SD 21.5: range 13 - 87)	Working Age/All	99					Fatal suicidal behaviour	60	East Asia & Pacific	>=50%	High quality
Bansal (2)	2011	Any mental/psych/mood disorder	80	India	1	0	0	0	Hospital	0		potential for selection biases or not stated *	clinician diagnosis	Case series	61	61	All ages*	All methods/not specified	Poisoning (69%)	Diagnosis by a clinician	Clinician Diagnosis	0	<30 year (70%)	Working Age/All	99					Non-fatal suicidal behaviour	100	South Asia	>=50%	Low/Moderate quality
Khazaei	2003	Any mental/psych/mood disorder	242	Iran	1	0	0	0	Hospital	0		potential for selection biases or not stated *	clinician diagnosis	Case Control	131	44	All ages*	All methods/not specified		Diagnosis by a clinician	Clinician Diagnosis	1		Working Age/All	99					Non-fatal suicidal behaviour	301	Middle East & North Africa	<50%	Low/Moderate quality
Fresan	2015	Any mental/psych/mood disorder	113	Mexico	0	1	0	0	Hospital	0		consecutive or obviously representative series of cases*	clinician diagnosis	Case series	51	36	15-60	All methods/not specified		Diagnosis by a clinician	Clinician Diagnosis	0	27.02 years (SD = 9.69, range 15–57 years old)	Working Age/All	99					Non-fatal suicidal behaviour	140	Latin America & Caribbean	<50%	Low/Moderate quality
Atay	2012	Major depressive disorder	21	Turkey	1	0	0	0	Community (self-report)	0	Current	potential for selection biases or not stated *	structured interview	Cross sectional	0	0	18-65 years	All methods/not specified		Validated interview	SCID	0		Working Age/All	3	Depression				Non-fatal suicidal behaviour	26	Europe & Central Asia	<50%	Low/Moderate quality
Galgali	1998	Any mental/psych/mood disorder	75	India	1	0	0	0	Hospital	92		potential for selection biases or not stated *	clinician diagnosis	Case series	158	51	All ages*	Poisoning		Diagnosis by a clinician	Clinician Diagnosis	0	25.3 (8.6)	Working Age/All	99					Non-fatal suicidal behaviour	92	South Asia	>=50%	Low/Moderate quality
Bilginer	2017	Any mental/psych/mood disorder	82	Turkey	1	0	0	0	Hospital	0		potential for selection biases or not stated *	clinician diagnosis	Case series	13	13	Young people	Poisoning		Diagnosis by a clinician	Clinician Diagnosis	0		Young	99					Non-fatal suicidal behaviour	100	Europe & Central Asia	<50%	Low/Moderate quality
Mugisha	2015	Major depressive disorder	14	Uganda	1	0	0	0	Community (self-report)			potential for selection biases or not stated *	structured interview	Cross sectional			>=18	All methods/not specified		Validated scale	MINI-plus	0		Working Age/All	3	Depression				Non-fatal suicidal behaviour	17	Sub-Saharan Africa		Low/Moderate quality
Kar	2010	Any mental/psych/mood disorder	123	India	1	0	0	0	Hospital	0		potential for selection biases or not stated *	clinician diagnosis	Case Control	65	44	All ages	All methods/not specified	Poisoning (41%); Hanging (35%)l Drowning (9%); Railway/road (4%): Stabbing (3%): Fire (2%); Electrocution (1%): Jumping (1%)	Diagnosis by a clinician	Clinician Diagnosis	0	12-70 years	Working Age/All	99					Non-fatal suicidal behaviour	149	South Asia	<50%	Low/Moderate quality
Farzaneh	2010	Adjustment disorder	209	Iran	1	0	0	0	Hospital	0		potential for selection biases or not stated *	clinician diagnosis	Case Control	48	19	12-18	Poisoning		Diagnosis by a clinician	Clinician Diagnosis	0	16.13 ±1.42 years (range: 13-18)	Young	4				Adjustment disorders	Non-fatal suicidal behaviour	248	Middle East & North Africa	<50%	Low/Moderate quality
Risal	2011	Any mental/psych/mood disorder	62	Nepal	1	0	0	0	Hospital			potential for selection biases or not stated *	clinician diagnosis	Case series	22	30	All ages	All methods/not specified	Poisoning (93.2%); Hanging (2.7%); Cutting (1.4%); Other (1.4%)	Diagnosis by a clinician	Clinician Diagnosis	0	21-40 (43.8%)	Working Age/All	99					Non-fatal suicidal behaviour	73	South Asia	<50%	Low/Moderate quality
Unni	1995	Any mental/psych/mood disorder	86	India	0	1	1	0	Hospital	0		consecutive or obviously representative series of cases*	clinician diagnosis	Case Control			>=10	All methods/not specified		Diagnosis by a clinician	Clinician Diagnosis	0	59% <25	Working Age/All	99					Non-fatal suicidal behaviour	100	South Asia		Low/Moderate quality
Sathish	2016	Any mental/psych/mood disorder	43	India	1	0	0	0	Hospital	0	Current	consecutive or obviously representative series of cases*	structured interview	Case series	26	52	All ages	All methods/not specified		Validated interview	MINI-plus	0	70% 18-30	Working Age/All	99					Non-fatal suicidal behaviour	50	South Asia	>=50%	High quality
Latha	1996	Any mental/psych/mood disorder	63	India	1	0	0	0	Hospital	0		potential for selection biases or not stated *	clinician diagnosis	Case series	45	62	All ages*	All methods/not specified	Pesticide (67%)	Diagnosis by a clinician	Clinician Diagnosis & BDI	0	The mean age (kSD) of men was 29.5+- 12.4 years, and that of women was 24.2+-9.5 years	Working Age/All	99					Non-fatal suicidal behaviour	73	South Asia	>=50%	Low/Moderate quality
Muralidhara	2011	Any mental/psych/mood disorder	45	India	1	0	0	0	Hospital	0		potential for selection biases or not stated *	structured interview	Case series	27	53	18-65	All methods/not specified	Pesticde (68.2%); Medicine (21..7%)	Validated interview	SCID	0	27.3 years (mean)	Working Age/All	99					Non-fatal suicidal behaviour	51	South Asia	>=50%	Low/Moderate quality
Palacio	2007	Axis I Psychiatric disorder	97	Colombia	0	0	0	1	Coroners			no description	clinician diagnosis	Case Control	87	81	All Ages*	All methods/not specified	51 (47.2%) hanging, 24 (22.2%) gunshot, 17 (15.7%) poisoning, 7 (6.5%) jumping from a height, 3 (2.8%) sharp weapon wound, and 6 (5.6%) others.	Diagnosis by a clinician	Clinician Diagnosis	0	median 29 years (Interquartile range: 19.25–42)	Working Age/All	99					Fatal suicidal behaviour	108	Latin America & Caribbean	>=50%	Low/Moderate quality
Kulkarni	2013	Antisocial personality disorder	93	India	1	0	0	0	Hospital	0	Current	consecutive or obviously representative series of cases*	structured interview	Case Control	52	52	18-55	All methods/not specified	Pesticides (71%)	Validated interview	SCID and International Personality Disorder Examinination	0	27.31 (8.68)	Working Age/All	6					Non-fatal suicidal behaviour	100	South Asia	>=50%	High quality
Khan	2008	Any mental/psych/mood disorder	96	Pakistan	0	0	0	1	Police	0		consecutive or obviously representative series of cases*	clinician diagnosis	Case Control	83	83	All ages*	All methods/not specified	hanging (n=40), poisoning (n=26), firearms (n=15) and self-immolation (n=10); 9 other	Diagnosis by a clinician	Clincian Diagnosis	0		Working Age/All	99					Fatal suicidal behaviour	100	South Asia	>=50%	Low/Moderate quality
Khan	1998	Any mental/psych/mood disorder	431	Pakistan	1	0	0	0	Hospital	0		potential for selection biases or not stated *	clinician diagnosis	Case series	185	41	All ages	All methods/not specified	Medication (74%)	Diagnosis by a clinician	Clinician Diagnosis	0	majority 16-29	Working Age/All	99					Non-fatal suicidal behaviour	447	South Asia	<50%	Low/Moderate quality
Kinyanda	2004	Any mental/psych/mood disorder	96	Uganda	1	0	0	0	Hospital	96		consecutive or obviously representative series of cases*	clinician diagnosis		63	64	>=15	All methods/not specified	Pesticide (45%); Medicaiton (35%)	Diagnosis by a clinician	Clinician Diagnosis	0	50% <25	Working Age/All	99					Non-fatal suicidal behaviour	96	Sub-Saharan Africa	>=50%	Low/Moderate quality
Barrimi	2014	Any mental/psych/mood disorder	31	Morocco	1	0	0	0	Hospital	0	Current	potential for selection biases or not stated *	clinician diagnosis	Case series	18	58	All ages	All methods/not specified	Poisoning (52%)	Diagnosis by a clinician	Clinician Diagnosis	1	31 (mean) 13-65 (range)	Working Age/All	99					Non-fatal suicidal behaviour	31	Middle East & North Africa	>=50%	Low/Moderate quality
